# Supplementary material for: Transcriptome analysis revealed potential mechanisms of channel catfish growth advantage over blue catfish in a tank culture environment
Source: Front Genet. 2024 Apr 29;15:1341555. doi: 10.3389/fgene.2024.1341555 (PMC11089159; doi:10.3389/fgene.2024.1341555)
Supplement: Supplementary file 3 [file Table1.XLSX]

## Sheet: DataS1
Data S1. Body weight measurements of 10.8-month channel catfish, blue catfish, and their reciprocal hybrids.
Fish_ID	Date of fertilization	Genetic type	Sex	Date1	BW1(g)
982.091066149665	2020-07-09	CC	male	2021-05-15	17
982.091064159920	2020-07-09	CC	male	2021-05-15	19
982.091066149671	2020-07-09	CC	female	2021-05-15	19
982.091064159878	2020-07-09	CC	male	2021-05-15	20
982.091064159876	2020-07-09	CC	male	2021-05-15	22
982.091064159848	2020-07-09	CC	male	2021-05-15	24
982.091066149641	2020-07-09	CC	male	2021-05-15	24
982.091064159916	2020-07-09	CC	male	2021-05-15	25
982.091066149650	2020-07-09	CC	male	2021-05-15	29
982.091066149681	2020-07-09	CC	female	2021-05-15	29
982.091064159857	2020-07-09	CC	female	2021-05-15	30
982.091066149655	2020-07-09	CC	female	2021-05-15	30
982.091066149616	2020-07-09	CC	female	2021-05-15	36
982.091064159872	2020-07-09	CC	male	2021-05-15	37
982.091064159899	2020-07-09	CC	male	2021-05-15	37
982.091066149620	2020-07-09	CC	male	2021-05-15	38
982.091066149624	2020-07-09	CC	female	2021-05-15	38
982.091064159898	2020-07-09	CC	male	2021-05-15	41
982.091064159869	2020-07-09	CC	male	2021-05-15	45
982.091064159861	2020-07-09	CC	female	2021-05-15	46
982.091065243133	2020-07-09	CB	female	2021-05-16	20
982.091065243416	2020-07-09	CB	male	2021-05-15	16
982.091065243457	2020-07-09	CB	male	2021-05-15	16
982.091065243472	2020-07-09	CB	male	2021-05-15	14
982.091065243484	2020-07-09	CB	female	2021-05-15	14
982.091065243512	2020-07-09	CB	female	2021-05-15	19
982.091065243519	2020-07-09	CB	male	2021-05-15	14
982.091065243522	2020-07-09	CB	female	2021-05-15	14
982.091065243556	2020-07-09	CB	female	2021-05-15	17
982.091065243564	2020-07-09	CB	female	2021-05-15	14
982.091065243576	2020-07-09	CB	male	2021-05-15	17
982.091065243598	2020-07-09	CB	female	2021-05-15	16
982.091065243607	2020-07-09	CB	male	2021-05-15	14
982.091065243610	2020-07-09	CB	female	2021-05-15	16
982.091065243642	2020-07-09	CB	male	2021-05-15	19
982.091065243682	2020-07-09	CB	female	2021-05-15	24
982.091065243685	2020-07-09	CB	female	2021-05-15	16
982.091065243697	2020-07-09	CB	male	2021-05-15	25
982.091065243796	2020-07-09	CB	male	2021-05-15	19
982.091065243904	2020-07-09	CB	male	2021-05-16	14
BB_R19_BWsel_036	2020-07-09	BB	female	2021-05-15	14
BB_R19_BWsel_037	2020-07-09	BB	female	2021-05-15	14
BB_R19_BWsel_038	2020-07-09	BB	male	2021-05-15	14
BB_R19_BWsel_042	2020-07-09	BB	male	2021-05-15	16
BB_R19_BWsel_043	2020-07-09	BB	male	2021-05-15	16
BB_R19_BWsel_044	2020-07-09	BB	female	2021-05-15	17
BB_R19_BWsel_045	2020-07-09	BB	male	2021-05-15	17
BB_R19_BWsel_046	2020-07-09	BB	male	2021-05-15	19
BB_R19_BWsel_047	2020-07-09	BB	male	2021-05-15	19
BB_noTag	2020-07-09	BB	female	2021-05-15	6
BB_noTag	2020-07-09	BB	female	2021-05-15	7
BB_noTag	2020-07-09	BB	male	2021-05-15	7
BB_noTag	2020-07-09	BB	male	2021-05-15	7
BB_noTag	2020-07-09	BB	male	2021-05-15	7
BB_noTag	2020-07-09	BB	female	2021-05-15	8
BB_noTag	2020-07-09	BB	female	2021-05-15	8
BB_noTag	2020-07-09	BB	male	2021-05-15	8
BB_noTag	2020-07-09	BB	female	2021-05-15	9
BB_noTag	2020-07-09	BB	male	2021-05-15	9
BB_noTag	2020-07-09	BB	female	2021-05-15	9
982.091065243717	2020-07-09	BC	male	2021-05-15	18
982.091065243722	2020-07-09	BC	female	2021-05-15	17
982.091065243628	2020-07-09	BC	male	2021-05-15	16
982.091065243751	2020-07-09	BC	male	2021-05-15	16
982.091065243758	2020-07-09	BC	female	2021-05-15	16
982.091065243783	2020-07-09	BC	female	2021-05-15	16
982.091065243726	2020-07-09	BC	female	2021-05-15	15
982.091065243808	2020-07-09	BC	female	2021-05-15	15
982.091065243764	2020-07-09	BC	male	2021-05-15	14
982.091065243810	2020-07-09	BC	male	2021-05-15	14
982.091065243770	2020-07-09	BC	female	2021-05-15	13
982.091065243811	2020-07-09	BC	female	2021-05-15	13
982.091065243724	2020-07-09	BC	male	2021-05-15	12
982.091065243725	2020-07-09	BC	male	2021-05-15	12
982.091065243731	2020-07-09	BC	male	2021-05-15	12
982.091065243732	2020-07-09	BC	female	2021-05-15	12
982.091065243742	2020-07-09	BC	male	2021-05-15	12
982.091065243714	2020-07-09	BC	male	2021-05-15	9
982.091065243719	2020-07-09	BC	female	2021-05-15	9
982.091065243750	2020-07-09	BC	female	2021-05-15	8

## Sheet: DataS2
Data S2. Differentially expressed genes (DEGs) in five organs between channel catfish and blue catfish.
Tissue/organ	gene_id	gene_name	NCBI_ID	Gene description	logCPM	BB_rep1	BB_rep2	BB_rep3	CC_rep1	CC_rep2	CC_rep3	BB_average	CC_average	logFC_BB_vs_CC	PValue_BB_vs_CC	FDR_BB_vs_CC
heart	AUIFUG00000000059	wnt4b	108263562	protein Wnt-4-like [Source:NCBI gene;Acc:108263562]	2.38428	1.14837	1.63539	0.872539	7.02985	3.21315	1.96737	1.21876	4.07012	1.72047	0.00193927	0.013426
heart	AUIFUG00000000070	LOC108256267	108256267	tumor necrosis factor receptor superfamily member 6B-like [Source:NCBI gene;Acc:108256267]	3.48207	2.80734	3.74603	4.20447	8.88639	25.1566	12.1562	3.58594	15.3997	2.10178	0.00056964	0.00498023
heart	AUIFUG00000031612	AUIPUG00000031612	NA	F-actin-uncapping protein LRRC16A [Ictalurus punctatus] [source:nr;ref|XP_017320208.1|]	2.11992	1.52919	0.620853	1.54313	6.72321	2.27779	5.35622	1.23106	4.78574	1.96832	0.0010115	0.00787537
heart	AUIFUG00000000080	ENSIPUT00000000099	NA	uncharacterized protein LOC108263717 isoform X2 [Ictalurus punctatus] [source:nr;ref|XP_017318564.2|]	2.92564	12.8823	10.367	25.2861	0.165228	1.06019	0.134609	16.1785	0.453344	-5.12015	3.98e-07	1.13e-05
heart	AUIFUG00000031659	NA	NA	LOW QUALITY PROTEIN: non-classical arabinogalactan protein 31-like, partial [Phocoena sinus] [source:nr;ref|XP_032494769.1|]	2.32527	2.30023	5.71567	16.3243	0.80004	1.91896	3.128	8.11341	1.949	-2.04834	0.00191773	0.0133261
heart	AUIFUG00000000090	c1s	108268542	mannan-binding lectin serine protease 2-like [Source:NCBI gene;Acc:108268542]	5.07632	48.3349	63.9892	53.9718	12.4221	14.5528	31.7417	55.432	19.5722	-1.50189	0.000311602	0.00303545
heart	AUIFUG00000031818	AUIPUG00000031818	NA	iroquois-class homeodomain protein IRX-4a [Ictalurus punctatus] [source:nr;ref|XP_017319345.1|]	3.61499	27.93	39.6995	25.5931	4.04567	11.9452	11.6256	31.0742	9.20548	-1.75845	0.00068564	0.0057686
heart	AUIFUG00000044067	AUIPUG00000044067	NA	uncharacterized protein	3.48878	9.1868	16.363	51.9124	1.00387	2.95269	0.268572	25.8207	1.40838	-4.17948	2.74e-06	5.72e-05
heart	AUIFUG00000032199	NA	NA	uncharacterized protein	5.59636	44.6401	74.6699	265.013	0.327989	4.21682	1.44103	128.108	1.99528	-6.00081	1.55e-12	1.87e-10
heart	AUIFUG00000032209	AUIPUG00000032209	NA	uncharacterized protein	2.50832	8.42055	7.82661	30.6828	0.29137	0.162455	0.00155214	15.6433	0.151792	-6.49202	1.71e-11	1.56e-09
heart	AUIFUG00000032211	NA	NA	uncharacterized protein	2.70067	4.34032	5.57722	22.9209	0.820493	1.72244	0.787308	10.9461	1.11008	-3.28716	6.21e-06	0.000116017
heart	AUIFUG00000000108	arf2b	108263862	ADP-ribosylation factor 2 [Source:NCBI gene;Acc:108263862]	2.52875	2.93422	3.15262	3.93764	14.9956	7.53303	10.1939	3.34149	10.9075	1.71229	0.0022741	0.0152599
heart	AUIFUG00000032447	AUIPUG00000032447	NA	uncharacterized protein	2.96394	4.59566	6.92585	28.2137	0.889553	3.1684	3.13204	13.2451	2.39667	-2.46234	0.000521883	0.00466487
heart	AUIFUG00000000131	snai2	108271697	snail family transcriptional repressor 2 [Source:NCBI gene;Acc:108271697]	3.60232	8.42095	10.8184	33.8924	6.01756	1.63489	1.96574	17.7106	3.20606	-2.44778	0.000112366	0.00131189
heart	AUIFUG00000032852	NA	NA	uncharacterized protein	2.62739	0.639262	0.758471	1.47569	8.95767	2.60191	7.18502	0.957808	6.2482	2.71335	0.000338948	0.00324622
heart	AUIFUG00000000145	LOC108264077	108264077	myosin light chain kinase, smooth muscle-like [Source:NCBI gene;Acc:108264077]	6.63238	17.725	13.9444	12.2976	57.6701	215.442	155.235	14.6557	142.782	3.2807	1.45e-09	8.13e-08
heart	AUIFUG00000000153	zgc:158689	108264199	brain-specific angiogenesis inhibitor 1-associated protein 2-like [Source:NCBI gene;Acc:108264199]	6.21924	68.8681	71.8099	135.874	4.78995	11.8025	14.7589	92.1841	10.4504	-3.14157	1.68e-09	9.24e-08
heart	AUIFUG00000031594	NA	NA	uncharacterized protein lmtk3 isoform X3 [Ictalurus punctatus] [source:nr;ref|XP_017338776.1|]	2.25592	1.28013	3.62568	15.1513	0.714291	1.43782	2.08517	6.6857	1.41243	-2.23352	0.00314101	0.0195786
heart	AUIFUG00000000265	grb7	108264298	growth factor receptor-bound protein 10-like [Source:NCBI gene;Acc:108264298]	3.20883	2.29416	1.94723	1.16454	11.2612	5.94104	10.974	1.80198	9.39205	2.34273	6.01e-07	1.59e-05
heart	AUIFUG00000033015	AUIPUG00000033015	NA	uncharacterized protein	2.52926	13.8995	12.4387	9.13115	2.69225	0.686298	4.6935	11.8231	2.69068	-2.11994	5.23e-05	0.000690629
heart	AUIFUG00000031597	NA	NA	carnitine O-palmitoyltransferase 1, liver isoform [Ictalurus punctatus] [source:nr;ref|XP_017331271.1|]	3.26836	14.6661	16.3311	13.0761	4.44875	4.95374	5.8782	14.6911	5.09356	-1.52877	0.000421398	0.00388706
heart	AUIFUG00000033008	AUIPUG00000033008	NA	troponin T, slow skeletal muscle isoform X1 [Ictalurus punctatus] [source:nr;ref|XP_047005427.1|]	2.08726	5.99343	5.39898	5.08754	2.18707	0.972282	0.398413	5.49332	1.18592	-2.15809	1.52e-05	0.000242108
heart	AUIFUG00000000420	zgc:112496	108264591	uncharacterized LOC108264591 [Source:NCBI gene;Acc:108264591]	2.92942	8.67401	10.2003	15.0269	4.50737	2.25268	1.57406	11.3004	2.77804	-1.99185	2.64e-05	0.000389383
heart	AUIFUG00000033285	AUIPUG00000033285	NA	protein cordon-bleu isoform X3 [Ictalurus punctatus] [source:nr;ref|XP_017321941.1|]	6.08735	78.1765	113.736	67.0703	15.1224	19.8045	29.7863	86.3277	21.5711	-2.00155	3.96e-06	7.95e-05
heart	AUIFUG00000033532	AUIPUG00000033532	NA	uncharacterized protein	2.97228	5.23201	5.12471	17.1829	0.340564	1.71103	0.915678	9.17986	0.98909	-3.20606	3.11e-05	0.000445558
heart	AUIFUG00000001016	LOC108254854	108254854	C-C chemokine receptor type 4-like [Source:NCBI gene;Acc:108254854]	3.146	25.2429	8.56812	5.77785	1.37366	2.83882	1.57074	13.1963	1.92774	-2.77768	1.29e-05	0.000212779
heart	AUIFUG00000033721	NA	NA	uncharacterized protein	2.95553	3.32014	3.33461	20.1929	0.241055	0.972226	2.4704	8.94923	1.22789	-2.85809	0.000261933	0.00262521
heart	AUIFUG00000033720	AUIPUG00000033720	NA	uncharacterized protein	4.25773	20.5346	23.2455	40.7485	4.15113	3.23634	12.5291	28.1762	6.63886	-2.08024	0.000263851	0.0026402
heart	AUIFUG00000044152	AUIPUG00000044152	NA	Nephrocystin-3 [Bagarius yarrelli] [source:nr;gb|TTQ07467.1|]	2.53072	5.99756	7.51818	21.1822	1.17723	2.08083	3.26007	11.566	2.17271	-2.40206	5.41e-05	0.000710062
heart	AUIFUG00000031614	NA	NA	PREDICTED: nephrocystin-3 [Propithecus coquereli] [source:nr;ref|XP_012518792.1|]	3.55128	5.993	6.28381	3.31781	14.018	21.8408	14.5071	5.19821	16.7886	1.66579	4.71e-05	0.000629504
heart	AUIFUG00000033793	NA	NA	hypothetical protein AMELA_G00198480, partial [Ameiurus melas] [source:nr;gb|KAF4078371.1|]	2.17342	6.12258	4.96608	9.94628	0.646112	0.022354	1.29863	7.01165	0.655697	-3.33516	8.64e-08	3.05e-06
heart	AUIFUG00000033804	AUIPUG00000033804	NA	uncharacterized protein	2.59499	1.52799	0.470981	1.06716	9.85047	11.9527	7.4524	1.02204	9.75187	3.22631	1.61e-09	8.93e-08
heart	AUIFUG00000002548	zgc:66448	108265278	zinc finger protein 629-like [Source:NCBI gene;Acc:108265278]	2.60643	9.43583	7.49948	6.70973	2.03277	1.62131	3.3916	7.88168	2.34856	-1.74291	9.51e-05	0.00113975
heart	AUIFUG00000002570	im:7147486	108265289	zinc finger protein 423-like [Source:NCBI gene;Acc:108265289]	3.37392	19.5109	9.17368	22.2086	4.27784	2.27108	5.48293	16.9644	4.01062	-2.06435	7.88e-06	0.000141018
heart	AUIFUG00000002768	si:ch211-79k12.1	108265448	uncharacterized LOC108265448 [Source:NCBI gene;Acc:108265448]	3.38348	3.7001	4.20517	6.2691	16.3539	17.398	16.3346	4.72479	16.6955	1.83819	1.87e-05	0.000288101
heart	AUIFUG00000003199	rab13	108268955	RAB13, member RAS oncogene family [Source:NCBI gene;Acc:108268955]	4.39164	37.1103	26.6946	36.3846	9.48064	7.83795	10.1909	33.3965	9.16983	-1.85943	3.68e-07	1.07e-05
heart	AUIFUG00000034023	AUIPUG00000034023	NA	uncharacterized protein	3.32505	2.30066	6.77797	32.8883	1.57027	1.91263	1.82945	13.989	1.77078	-2.97103	7.51e-05	0.000932041
heart	AUIFUG00000034063	AUIPUG00000034063	NA	uncharacterized protein	3.12037	9.56642	9.15964	16.8479	2.68694	1.47441	4.56537	11.858	2.90891	-2.00672	5.86e-05	0.000760855
heart	AUIFUG00000004362	il6r	108266011	interleukin-6 receptor subunit alpha-like [Source:NCBI gene;Acc:108266011]	5.19483	60.8305	39.8876	59.495	7.90521	5.76771	8.10016	53.4044	7.25769	-2.87232	1.25e-11	1.2e-09
heart	AUIFUG00000004461	znf687a	108266091	zinc finger protein 687 [Source:NCBI gene;Acc:108266091]	3.51719	13.0089	10.6601	19.0088	4.07296	4.95156	5.87773	14.2259	4.96742	-1.5095	0.000197163	0.00207237
heart	AUIFUG00000004712	cldc1	108266148	C-type lectin domain family 4 member E-like [Source:NCBI gene;Acc:108266148]	3.38243	2.04247	1.0808	5.52469	12.4438	14.0479	14.7649	2.88265	13.7522	2.27569	0.000126919	0.00144231
heart	AUIFUG00000034082	AUIPUG00000034082	NA	uncharacterized protein	2.26506	3.06434	3.77223	11.8659	0.907045	1.74195	1.56708	6.23415	1.40536	-2.1332	0.000932225	0.00738231
heart	AUIFUG00000031664	NA	NA	uncharacterized protein	4.0039	19.6415	15.9136	40.1519	0	0.301214	0.131105	25.2357	0.144107	-7.45225	1.16e-20	5.59e-18
heart	AUIFUG00000031552	NA	NA	hypothetical protein AMELA_G00082140 [Ameiurus melas] [source:nr;gb|KAF4088365.1|]	7.97251	269.854	236.983	516.688	60.3823	88.1212	129.618	341.175	92.707	-1.87943	1.82e-05	0.000281925
heart	AUIFUG00000007614	foxj2	108266809	forkhead box protein J2-like [Source:NCBI gene;Acc:108266809]	4.02349	21.2986	17.8552	33.0746	7.24017	7.82544	8.6232	24.0761	7.89627	-1.60097	4.8e-05	0.000641027
heart	AUIFUG00000007790	cacng8b	108255371	voltage-dependent calcium channel gamma-4 subunit-like [Source:NCBI gene;Acc:108255371]	2.30922	4.59287	6.88477	6.10899	0.348363	0.645894	1.17053	5.86221	0.721597	-3.01535	3.01e-08	1.22e-06
heart	AUIFUG00000007869	grin2db	108276343	glutamate receptor ionotropic, NMDA 2D-like [Source:NCBI gene;Acc:108276343]	3.31526	9.8225	14.0933	20.0576	1.6866	1.13013	1.17789	14.6578	1.33154	-3.42229	2.56e-11	2.2e-09
heart	AUIFUG00000008121	ttyh1	108262944	protein tweety homolog 1-like [Source:NCBI gene;Acc:108262944]	2.01661	0.892457	0.897079	0.590667	6.776	5.29479	9.92544	0.793401	7.33208	3.15909	1.23e-08	5.53e-07
heart	AUIFUG00000008234	zgc:174888	108269886	uncharacterized LOC108269886 [Source:NCBI gene;Acc:108269886]	3.46191	2.80569	2.25978	3.15251	5.0688	14.4969	13.4556	2.73933	11.0071	2.00331	0.00136769	0.0100788
heart	AUIFUG00000008380	trim109	108270456	nuclear factor 7, brain-like [Source:NCBI gene;Acc:108270456]	4.81444	28.697	42.4195	58.8577	5.08036	8.61647	10.5795	43.3247	8.09211	-2.41925	3.36e-06	6.84e-05
heart	AUIFUG00000031826	AUIPUG00000031826	NA	hypothetical protein AMELA_G00081520 [Ameiurus melas] [source:nr;gb|KAF4088396.1|]	3.70411	39.2737	24.2829	9.25226	5.55673	2.25476	0.792537	24.2696	2.86801	-3.06972	6.15e-06	0.000115015
heart	AUIFUG00000031553	AUIPUG00000031553	NA	uridine phosphorylase 1 [Ictalurus furcatus] [source:nr;gb|ADO28042.1|]	4.34468	1.02215	0.477794	3.14587	12.5949	41.933	30.3146	1.54861	28.2808	4.21534	4.51e-10	2.89e-08
heart	AUIFUG00000009618	upp1	108272396	Ictalurus punctatus uridine phosphorylase 1 (upp1), mRNA. [Source:RefSeq mRNA;Acc:NM_001201138]	4.83825	42.085	38.6779	47.537	7.58282	15.1593	19.3329	42.7666	14.025	-1.61027	0.000103181	0.00122215
heart	AUIFUG00000044058	NA	NA	uncharacterized protein	3.99875	23.2112	22.043	30.2256	5.09782	7.16713	5.62019	25.16	5.96171	-2.07618	1.41e-07	4.62e-06
heart	AUIFUG00000003865	thbs3a	108269310	thrombospondin 3 [Source:NCBI gene;Acc:108269310]	5.54343	59.046	51.2681	60.5791	8.13434	25.659	20.5133	56.9644	18.1022	-1.65571	0.000699625	0.00586784
heart	AUIFUG00000006413	nes	108268025	nestin [Source:NCBI gene;Acc:108268025]	4.6782	11.2244	15.5814	15.1277	33.7066	63.6709	59.5835	13.9778	52.3203	1.90377	0.00139531	0.0102305
heart	AUIFUG00000006560	bcan	108268092	brevican [Source:NCBI gene;Acc:108268092]	4.27812	23.9761	33.2502	17.3983	1.74811	1.77435	3.26098	24.8749	2.26114	-3.45574	2.09e-13	2.86e-11
heart	AUIFUG00000006922	NA	NA	hypothetical protein AMELA_G00068810 [Ameiurus melas] [source:nr;gb|KAF4089670.1|]	4.54547	39.5345	39.5716	41.7216	0	0.00632573	0.386463	40.2759	0.13093	-8.16413	1.12e-38	1.05e-34
heart	AUIFUG00000007240	NA	NA	dynein regulatory complex protein 1 isoform X1 [Ictalurus punctatus] [source:nr;ref|XP_017328455.1|]	5.28328	1.65835	1.06884	2.53581	42.3586	84.7107	42.9949	1.75433	56.6881	5.03107	6.91e-19	2.54e-16
heart	AUIFUG00000032247	AUIPUG00000032247	NA	uncharacterized protein	4.97368	20.0258	26.8495	64.795	4.721	8.26682	4.96853	37.2234	5.98545	-2.63373	8.88e-07	2.18e-05
heart	AUIFUG00000032248	NA	NA	uncharacterized protein	3.179	7.78273	10.0618	23.627	0	0.00437704	0.257729	13.8238	0.0873687	-7.09558	7.12e-07	1.82e-05
heart	AUIFUG00000032251	AUIPUG00000032251	NA	hypothetical protein KOW79_000710 [Hemibagrus wyckioides] [source:nr;gb|KAG7336017.1|]	4.17257	2.04288	3.14828	4.14909	25.2613	35.9044	33.3203	3.11342	31.4953	3.36011	9.3e-14	1.33e-11
heart	AUIFUG00000008413	clcn1b	108268386	chloride channel protein 1-like [Source:NCBI gene;Acc:108268386]	2.12502	0.640334	1.20484	2.22135	8.93513	4.19047	9.66555	1.35551	7.59705	2.51095	0.000128961	0.00145757
heart	AUIFUG00000032272	AUIPUG00000032272	NA	zinc finger BED domain-containing protein 4-like [Melanotaenia boesemani] [source:nr;ref|XP_041844020.1|]	4.61485	25.3804	29.2369	44.7764	5.47249	7.17025	5.75094	33.1312	6.13123	-2.43001	2.07e-09	1.1e-07
heart	AUIFUG00000009063	pip5k1ab	108268485	phosphatidylinositol 4-phosphate 5-kinase type-1 alpha-like [Source:NCBI gene;Acc:108268485]	2.03054	5.10071	4.35283	4.5394	1.77378	0.673248	2.08665	4.66432	1.51123	-1.59707	0.00255916	0.0167008
heart	AUIFUG00000032304	NA	NA	hypothetical protein AMELA_G00079360 [Ameiurus melas] [source:nr;gb|KAF4088119.1|]	2.80738	9.4373	9.4436	9.05813	0.886552	3.80015	3.5242	9.31301	2.73697	-1.77972	0.000753942	0.00623698
heart	AUIFUG00000009573	palmdb	108268676	palmdelphin-like [Source:NCBI gene;Acc:108268676]	3.4834	0.386565	0.778985	5.33225	14.2846	26.7908	21.5605	2.16593	20.8786	3.26193	2.93e-05	0.000423832
heart	AUIFUG00000009617	frrs1b	108268691	ferric chelate reductase 1 [Source:NCBI gene;Acc:108268691]	4.57599	9.05406	6.75858	9.01406	29.8367	27.4625	28.4866	8.27557	28.5953	1.79125	5.22e-07	1.42e-05
heart	AUIFUG00000009701	snrka	108268759	SNF related kinase [Source:NCBI gene;Acc:108268759]	3.69939	18.1092	20.2259	14.9547	7.03279	3.3685	1.57618	17.7633	3.99249	-2.1395	3.87e-05	0.000535391
heart	AUIFUG00000010848	sdc2	108268909	syndecan 2 [Source:NCBI gene;Acc:108268909]	2.81767	0.386447	2.38561	3.02044	10.2417	4.98536	9.66737	1.93083	8.29815	2.13081	0.000427319	0.00393008
heart	AUIFUG00000011202	ncalda	108268956	neurocalcin-delta [Source:NCBI gene;Acc:108268956]	2.47366	4.84878	6.15712	10.9749	1.42107	0.808272	0.527003	7.32694	0.918782	-2.93633	3.55e-07	1.04e-05
heart	AUIFUG00000011558	cremb	108269046	cAMP-responsive element modulator-like [Source:NCBI gene;Acc:108269046]	3.20492	2.93841	15.462	51.814	2.00526	5.09464	5.87482	23.4048	4.32491	-2.43393	0.0043366	0.0251354
heart	AUIFUG00000032403	AUIPUG00000032403	NA	uncharacterized protein	3.64695	4.46881	13.3756	71.9137	2.93982	4.95527	7.70198	29.9194	5.19902	-2.52297	0.001472	0.0106921
heart	AUIFUG00000012238	vim	108271100	vimentin [Source:NCBI gene;Acc:108271100]	6.17478	29.0748	20.9922	19.7368	185.541	122.931	133.939	23.2679	147.47	2.66133	3.27e-09	1.7e-07
heart	AUIFUG00000014383	stx12l	108271938	syntaxin 12 [Source:NCBI gene;Acc:108271938]	2.44563	10.8381	8.0994	6.73238	2.78361	2.40969	3.39526	8.55661	2.86285	-1.58036	0.000284785	0.0028117
heart	AUIFUG00000014509	cyp4t8	108269368	cytochrome P450 4A6-like [Source:NCBI gene;Acc:108269368]	5.73358	18.3638	17.6851	14.9409	84.132	51.4278	74.3506	16.9966	69.9701	2.03862	2.01e-07	6.3e-06
heart	AUIFUG00000015473	stk40	108269536	serine/threonine kinase 40 [Source:NCBI gene;Acc:108269536]	3.02902	7.14511	13.6364	17.6625	2.48831	3.6664	3.91807	12.8147	3.35759	-1.92509	0.000111063	0.00129829
heart	AUIFUG00000016562	map3k15	108256315	mitogen-activated protein kinase kinase kinase 15 [Source:NCBI gene;Acc:108256315]	3.91136	10.2051	17.8251	17.4908	4.088	2.89882	5.09255	15.1736	4.02646	-1.8995	1e-05	0.000171627
heart	AUIFUG00000015908	si:dkey-34d22.1	108269691	discoidin, CUB and LCCL domain-containing protein 1-like [Source:NCBI gene;Acc:108269691]	5.92187	88.2502	88.1292	80.5611	21.8405	13.7637	29.1336	85.6468	21.5793	-1.98643	3.76e-07	1.08e-05
heart	AUIFUG00000016225	stmn1b	108269823	stathmin 1 [Source:NCBI gene;Acc:108269823]	2.51953	2.93148	1.51789	2.39011	11.7958	16.2557	9.80432	2.27983	12.6186	2.4614	0.000238972	0.00245312
heart	AUIFUG00000016253	serinc2l	108269842	serine incorporator 2-like [Source:NCBI gene;Acc:108269842]	4.39821	25.2492	20.9846	16.0433	7.72584	6.54886	5.62169	20.759	6.63213	-1.64506	7.89e-05	0.000973567
heart	AUIFUG00000032679	AUIPUG00000032679	NA	hypothetical protein GDO81_009926 [Engystomops pustulosus] [source:nr;gb|KAG8576659.1|]	2.33072	0.64056	0.91698	2.90881	4.1554	8.26926	5.88118	1.48878	6.10195	2.07637	0.000819903	0.00669511
heart	AUIFUG00000032732	AUIPUG00000032732	NA	uncharacterized protein	2.62297	0.00187556	0.313841	1.54925	2.74894	6.84651	7.31306	0.621655	5.63617	3.17779	0.00049945	0.00450514
heart	AUIFUG00000032733	AUIPUG00000032733	NA	uncharacterized protein	4.24343	0.511791	0.89642	1.01954	7.86919	8.0146	20.6336	0.80925	12.1725	3.90844	5.36e-08	2.02e-06
heart	AUIFUG00000032763	AUIPUG00000032763	NA	uncharacterized protein	3.78968	1.91193	0.62641	2.28286	6.92192	28.2008	20.2526	1.60707	18.4584	3.51825	7.23e-07	1.84e-05
heart	AUIFUG00000014360	ENSIPUT00000022084	NA	uncharacterized protein	2.19376	0.38245	0.161436	0.491483	1.63457	6.7803	2.22682	0.345123	3.54723	3.3319	1.35e-05	0.000220837
heart	AUIFUG00000020423	ttk	108272770	TTK protein kinase [Source:NCBI gene;Acc:108272770]	2.90312	12.1155	11.9927	11.9729	3.42683	4.14812	4.18092	12.027	3.91862	-1.61635	0.000535977	0.00475012
heart	AUIFUG00000020666	CYP7B1	108270649	25-hydroxycholesterol 7-alpha-hydroxylase-like [Source:NCBI gene;Acc:108270649]	6.31544	94.7553	107.763	111.604	28.7918	35.4431	45.7305	104.707	36.6551	-1.51421	1.71e-05	0.000267081
heart	AUIFUG00000020904	ndufaf6	108272529	NADH:ubiquinone oxidoreductase complex assembly factor 6 [Source:NCBI gene;Acc:108272529]	5.01766	8.16069	4.96582	7.67915	41.7168	48.052	56.9696	6.93522	48.9128	2.81849	4.63e-12	5.09e-10
heart	AUIFUG00000020957	cfap418	108270830	chromosome 1 open reading frame, human C8orf37 [Source:NCBI gene;Acc:108270830]	2.79186	2.80607	2.26226	3.64733	11.1529	10.5413	10.9767	2.90522	10.8903	1.9235	5.15e-06	9.9e-05
heart	AUIFUG00000021861	si:ch211-62a1.3	108263687	collagen alpha-6(VI) chain-like [Source:NCBI gene;Acc:108263687]	3.7373	19.132	11.7278	51.4456	4.08569	3.52727	4.83277	27.4351	4.14858	-2.71759	1.44e-05	0.000232952
heart	AUIFUG00000044093	AUIPUG00000044093	NA	unnamed protein product [Oncorhynchus mykiss] [source:nr;emb|CDQ69609.1|]	2.31147	4.4665	2.7344	14.7331	0.152011	1.40511	1.17321	7.31134	0.910111	-3.00533	3.33e-05	0.000471364
heart	AUIFUG00000023375	adgrb1a	108275806	adhesion G protein-coupled receptor B1 [Source:NCBI gene;Acc:108275806]	3.55862	4.46226	3.15838	3.48659	17.5102	10.0762	9.28199	3.70241	12.2895	1.72633	0.000200389	0.00209922
heart	AUIFUG00000024312	prune	108271157	prune exopolyphosphatase 1 [Source:NCBI gene;Acc:108271157]	4.68535	37.3667	46.1523	34.6084	1.27517	3.30497	1.57133	39.3758	2.05049	-4.276	8.4e-17	2.19e-14
heart	AUIFUG00000024317	ssr1	108271199	signal sequence receptor subunit 1 [Source:NCBI gene;Acc:108271199]	4.96204	43.744	36.8915	72.6484	16.8502	12.1389	9.15185	51.0946	12.7136	-1.99932	1.14e-06	2.67e-05
heart	AUIFUG00000024699	xylb	108271348	xylulokinase [Source:NCBI gene;Acc:108271348]	3.09369	5.61026	3.31787	5.53978	11.413	18.8058	12.4162	4.82264	14.2117	1.5588	0.000758197	0.00626665
heart	AUIFUG00000000607	sugct	108272202	succinyl-CoA:glutarate-CoA transferase [Source:NCBI gene;Acc:108272202]	3.49873	6.38109	12.7606	34.4169	2.66328	5.88075	4.9643	17.8529	4.50278	-1.98303	0.00112027	0.00855106
heart	AUIFUG00000033075	AUIPUG00000033075	NA	uncharacterized protein	4.17012	16.7095	18.458	45.1566	1.94091	2.08241	2.61143	26.7747	2.21158	-3.58478	4.56e-10	2.91e-08
heart	AUIFUG00000033101	NA	NA	uncharacterized protein	3.93147	21.5538	21.146	32.5759	6.30909	5.13445	9.66377	25.0919	7.03577	-1.82596	1.08e-05	0.000183863
heart	AUIFUG00000033114	AUIPUG00000033114	NA	histone-lysine N-methyltransferase 2C isoform X8 [Ictalurus punctatus] [source:nr;ref|XP_017337480.1|]	2.4984	3.06456	7.0422	9.91836	1.46466	1.61573	3.25958	6.67504	2.11332	-1.64367	0.00557473	0.0306365
heart	AUIFUG00000002779	telo2	108263099	telomere maintenance 2 [Source:NCBI gene;Acc:108263099]	5.47609	45.5301	61.8991	70.3599	19.9825	22.0188	16.7287	59.263	19.5766	-1.59563	5.18e-06	9.94e-05
heart	AUIFUG00000044115	AUIPUG00000044115	NA	uncharacterized protein	2.0161	3.8296	5.2677	14.2817	8.64e-18	8.64e-18	8.64e-18	7.79301	8.64e-18	-8.79828	7.03e-13	8.92e-11
heart	AUIFUG00000002974	col11a1a	108266768	collagen type XI alpha 1 chain [Source:NCBI gene;Acc:108266768]	5.94671	2.67923	3.14814	3.42992	102.23	117.003	114.859	3.08576	111.364	5.17769	2.54e-29	5.3e-26
heart	AUIFUG00000031602	AUIPUG00000031602	NA	putative ferric-chelate reductase 1 [Ictalurus punctatus] [source:nr;ref|XP_047014954.1|]	2.36279	4.0831	4.21375	8.57761	0.241591	2.32969	1.04697	5.62482	1.20608	-2.23468	0.000328373	0.00315299
heart	AUIFUG00000004353	CX6B1	108270924	cytochrome c oxidase subunit 6B1 [Source:NCBI gene;Acc:108270924]	8.4522	676.16	719.416	548.601	173.621	182.608	157.198	648.059	171.142	-1.92097	9.15e-08	3.19e-06
heart	AUIFUG00000033410	AUIPUG00000033410	NA	uncharacterized protein	3.91045	0.507387	0.00745226	0.0285498	19.6727	23.3299	47.5536	0.18113	30.1854	7.0566	8.37e-20	3.42e-17
heart	AUIFUG00000033405	AUIPUG00000033405	NA	uncharacterized protein	2.6344	0.000297294	0.144131	0.00826609	7.58597	11.031	20.2441	0.050898	12.9537	7.49121	1.74e-13	2.41e-11
heart	AUIFUG00000033412	AUIPUG00000033412	NA	uncharacterized protein	2.21233	0.127631	0.00433145	0.230626	9.39555	3.87731	11.7538	0.120863	8.34222	6.0221	1.77e-11	1.59e-09
heart	AUIFUG00000009044	shank1	NA	SH3 and multiple ankyrin repeat domains 1 [Source:ZFIN;Acc:ZDB-GENE-130530-691]	4.0779	0.25556	0.00945892	0.66476	27.0371	22.8508	38.5425	0.309926	29.4768	6.60685	1.06e-21	7.64e-19
heart	AUIFUG00000003658	pde3b	108271336	phosphodiesterase 3B [Source:NCBI gene;Acc:108271336]	7.1552	114.142	144.054	319.958	45.7117	75.3067	43.7783	192.718	54.9323	-1.81017	6.82e-05	0.000862656
heart	AUIFUG00000005275	cenpt	108270939	centromere protein T [Source:NCBI gene;Acc:108270939]	4.38441	20.6625	29.5302	40.7932	6.19685	13.8449	8.62627	30.3286	9.55601	-1.66682	0.000143073	0.00158315
heart	AUIFUG00000005469	si:dkey-181f22.4	108271158	receptor-interacting serine/threonine-protein kinase 2-like [Source:NCBI gene;Acc:108271158]	4.46986	31.6294	32.8404	60.4108	5.56348	7.64672	6.01228	41.6269	6.40749	-2.69643	1.37e-10	9.85e-09
heart	AUIFUG00000006119	zfhx3b	108270962	zinc finger homeobox 3 [Source:NCBI gene;Acc:108270962]	5.76423	53.3103	58.925	137.917	17.7452	15.3442	23.1249	83.384	18.7381	-2.15086	1.26e-05	0.000208245
heart	AUIFUG00000009915	nfat5b	108271072	nuclear factor of activated T-cells 5-like [Source:NCBI gene;Acc:108271072]	6.43642	67.3379	67.3174	145.668	27.0372	20.4634	40.7625	93.4411	29.421	-1.66447	0.000166046	0.00179975
heart	AUIFUG00000010405	lyve1a	108270887	lymphatic vessel endothelial hyaluronan receptor 1 [Source:NCBI gene;Acc:108270887]	3.32758	10.8437	21.1331	29.853	1.20049	1.58585	1.17771	20.61	1.32135	-3.94754	8.44e-10	5.03e-08
heart	AUIFUG00000043926	AUIPUG00000043926	NA	myotubularin-related protein 13 isoform X3 [Ictalurus punctatus] [source:nr;ref|XP_047013889.1|]	4.93405	25.1271	28.0572	91.8248	4.71821	7.01521	7.05461	48.3364	6.26267	-2.94476	6.03e-07	1.6e-05
heart	AUIFUG00000030312	AUIPUG00000030312	NA	uncharacterized protein	2.47811	3.31901	6.58885	7.85955	1.37246	1.91996	2.60944	5.92247	1.96729	-1.57427	0.00139262	0.0102264
heart	AUIFUG00000030374	NA	NA	son of sevenless homolog 1 isoform X2 [Ictalurus punctatus] [source:nr;ref|XP_047013896.1|]	2.69586	8.03489	6.31273	10.7951	2.13667	1.76985	2.35091	8.3809	2.08581	-1.98233	1.44e-05	0.000232256
heart	AUIFUG00000030316	NA	NA	sulfotransferase 6b1 [Ictalurus furcatus] [source:nr;gb|ADO27748.1|]	3.40718	13.6463	16.7764	12.5497	5.23209	3.36533	2.87878	14.3241	3.8254	-1.8948	0.000209787	0.00219033
heart	AUIFUG00000013158	chrna7a	108270560	neuronal acetylcholine receptor subunit alpha-7-like [Source:NCBI gene;Acc:108270560]	5.20768	68.4802	43.477	39.1648	1.79783	0.817492	0.787691	50.374	1.13434	-5.43246	5.45e-17	1.46e-14
heart	AUIFUG00000013322	gramd2aa	108270961	GRAM domain-containing protein 2-like [Source:NCBI gene;Acc:108270961]	6.177	39.0286	61.6292	206.572	11.6786	28.6765	14.9	102.41	18.4184	-2.47441	4.22e-05	0.000574129
heart	AUIFUG00000030318	AUIPUG00000030318	NA	uncharacterized protein	2.07296	2.29862	3.16272	6.92957	0.336707	0.664068	2.46921	4.13031	1.15666	-1.81462	0.00332305	0.0204618
heart	AUIFUG00000019962	adgrg3	NA	adhesion G protein-coupled receptor G3 [Source:ZFIN;Acc:ZDB-GENE-140106-110]	4.44146	7.78018	6.46228	11.31	26.5505	40.8668	54.8755	8.51748	40.7643	2.26438	2.05e-06	4.44e-05
heart	AUIFUG00000020548	bola3	108271399	bolA family member 3 [Source:NCBI gene;Acc:108271399]	3.1935	3.69835	2.41842	4.68966	11.9703	13.1041	19.8565	3.60214	14.977	2.06791	4.68e-06	9.19e-05
heart	AUIFUG00000020704	mical2a	108271050	microtubule associated monooxygenase, calponin and LIM domain containing 2 [Source:NCBI gene;Acc:108271050]	5.2121	20.9195	30.4578	119.101	8.14147	19.4436	16.3322	56.8261	14.6391	-1.95543	0.000942819	0.00745121
heart	AUIFUG00000020844	tead1b	108270974	TEA domain transcription factor 1 [Source:NCBI gene;Acc:108270974]	6.78517	93.4825	108.538	290.672	24.5101	45.6225	33.7138	164.231	34.6155	-2.24569	7.99e-06	0.000141958
heart	AUIFUG00000021273	shroom2b	108271435	protein Shroom2-like [Source:NCBI gene;Acc:108271435]	2.04351	0.512093	0.756652	1.46163	7.14663	6.08866	10.3181	0.910125	7.85113	3.14617	2.54e-07	7.76e-06
heart	AUIFUG00000021419	aspscr1	108271203	ASPSCR1 tether for SLC2A4, UBX domain containing [Source:NCBI gene;Acc:108271203]	8.1981	54.8391	59.81	80.9666	319.889	620.43	438.399	65.2052	459.573	2.81835	5.31e-12	5.75e-10
heart	AUIFUG00000030379	NA	NA	uncharacterized protein LOC108271079 isoform X2 [Ictalurus punctatus] [source:nr;ref|XP_017333817.1|]	2.25025	2.42077	0.922385	1.85412	11.8906	3.23284	2.88246	1.73243	6.00196	1.78889	0.00798013	0.0403784
heart	AUIFUG00000030380	AUIPUG00000030380	NA	hypothetical protein AMELA_G00134640 [Ameiurus melas] [source:nr;gb|KAF4082968.1|]	3.71451	1.66046	2.4058	4.09052	32.0534	9.61963	10.3297	2.71893	17.3342	2.67251	0.000226165	0.00233791
heart	AUIFUG00000022517	kif7	108271280	kinesin family member 7 [Source:NCBI gene;Acc:108271280]	6.92281	90.8042	137.449	231.795	23.0182	37.9872	45.991	153.35	35.6655	-2.10367	2.45e-06	5.19e-05
heart	AUIFUG00000022771	fes	108271108	FES proto-oncogene, tyrosine kinase [Source:NCBI gene;Acc:108271108]	3.67631	11.4803	17.385	21.1624	5.00495	4.80708	7.70476	16.6759	5.83893	-1.50441	0.000251553	0.00254977
heart	AUIFUG00000022936	abhd2a	108270704	monoacylglycerol lipase ABHD2-A [Source:NCBI gene;Acc:108270704]	2.66294	2.55049	2.10757	2.64318	5.45765	5.77186	12.0125	2.43375	7.74735	1.66943	0.00066102	0.00559912
heart	AUIFUG00000023137	asb7	108271238	ankyrin repeat and SOCS box containing 7 [Source:NCBI gene;Acc:108271238]	3.16549	12.2427	13.6294	9.12755	4.66938	2.73526	3.26849	11.6665	3.55771	-1.70328	0.000230432	0.0023794
heart	AUIFUG00000023150	cers3a	108271085	ceramide synthase 3 [Source:NCBI gene;Acc:108271085]	2.77691	4.59398	4.37307	13.2402	1.77051	0.20117	2.73516	7.40241	1.56895	-2.20414	0.000975331	0.00765335
heart	AUIFUG00000023343	si:dkey-15b23.3	108271296	transmembrane channel like 3 [Source:NCBI gene;Acc:108271296]	3.46884	0.640802	1.50307	2.72705	28.638	12.6565	33.5764	1.62364	24.957	3.9484	8.96e-08	3.14e-06
heart	AUIFUG00000024583	htr2b	108271065	5-hydroxytryptamine receptor 2B [Source:NCBI gene;Acc:108271065]	2.29797	4.8472	2.43097	9.3093	0.915075	1.42558	1.17643	5.52916	1.17236	-2.21855	0.000611076	0.00525195
heart	AUIFUG00000024745	mfsd14a1	108270872	major facilitator superfamily domain containing 14A [Source:NCBI gene;Acc:108270872]	2.49452	5.99064	3.31139	3.02049	1.29875	1.28079	1.30712	4.10751	1.29555	-1.66799	0.0014015	0.0102682
heart	AUIFUG00000030333	NA	NA	lamin-B2 [Ictalurus punctatus] [source:nr;ref|XP_017333303.1|]	3.44001	5.35252	2.86081	2.24564	29.5828	20.6033	17.6446	3.48633	22.6102	2.6759	7.05e-07	1.8e-05
heart	AUIFUG00000024943	lim2.2	108270866	lens fiber membrane intrinsic protein-like [Source:NCBI gene;Acc:108270866]	2.08317	3.82894	3.17856	12.3906	0.467015	0.767815	0.00314582	6.46602	0.412658	-3.91576	7.29e-07	1.85e-05
heart	AUIFUG00000030277	NA	NA	fibrillin-2b isoform X2 [Ictalurus punctatus] [source:nr;ref|XP_017333973.1|]	4.1215	19.8945	15.3037	22.5322	4.90234	7.49417	7.70754	19.2435	6.70135	-1.52118	0.000950961	0.00749661
heart	AUIFUG00000025018	mibp	108271439	nicotinamide riboside kinase 2-like [Source:NCBI gene;Acc:108271439]	3.55063	17.9816	16.493	18.0711	10.1989	3.07284	3.79486	17.5152	5.68888	-1.60479	0.000507812	0.00456301
heart	AUIFUG00000025082	axdnd1	108270527	axonemal dynein light chain domain containing 1 [Source:NCBI gene;Acc:108270527]	2.3772	0.130607	1.76364	1.05667	3.24072	4.14345	3.78966	0.983639	3.72461	1.91962	0.00545063	0.0301354
heart	AUIFUG00000000772	hcn2b	108270575	hyperpolarization activated cyclic nucleotide gated potassium and sodium channel 2 [Source:NCBI gene;Acc:108270575]	2.60757	11.3481	8.10178	7.25454	1.09229	0.0336982	3.77208	8.90147	1.63269	-2.42105	0.000552752	0.00486432
heart	AUIFUG00000002390	LOC108271171	108271171	putative gamma-glutamyltransferase YwrD [Source:NCBI gene;Acc:108271171]	2.9731	12.2439	12.7467	16.1522	0.338886	1.2667	1.56295	13.7142	1.05618	-3.71656	2.79e-13	3.66e-11
heart	AUIFUG00000002572	anos1b	108271321	anosmin-1-like [Source:NCBI gene;Acc:108271321]	3.70055	2.80663	2.56067	4.15762	16.9955	17.5709	23.6479	3.17497	19.4048	2.63008	1.37e-09	7.72e-08
heart	AUIFUG00000030342	NA	NA	phosphorylase b kinase regulatory subunit alpha, liver isoform [Ictalurus punctatus] [source:nr;ref|XP_017318178.2|]	2.73061	12.7515	11.8349	7.29861	2.50043	2.87258	2.87459	10.6284	2.7492	-1.95651	2.09e-05	0.000319438
heart	AUIFUG00000030286	NA	NA	vitellogenin-like [Pangasianodon hypophthalmus] [source:nr;ref|XP_026770997.2|]	3.09458	0.000783614	0.428591	0.0228778	29.3159	19.9587	12.1592	0.150751	20.4779	6.8265	8.01e-15	1.5e-12
heart	AUIFUG00000003238	dnase2b	108270716	deoxyribonuclease 2 beta [Source:NCBI gene;Acc:108270716]	2.70937	3.95737	12.8559	9.02915	1.26649	2.24674	4.17246	8.61414	2.5619	-1.74609	0.00316189	0.0196761
heart	AUIFUG00000007094	NA	NA	anoctamin-8 isoform X1 [Ictalurus punctatus] [source:nr;ref|XP_017333905.1|]	2.83862	1.66043	4.31002	1.94816	8.2565	11.163	9.93116	2.63953	9.78356	1.8698	4.2e-05	0.000572876
heart	AUIFUG00000007210	plvapb	108271200	plasmalemma vesicle associated protein [Source:NCBI gene;Acc:108271200]	7.89103	414.216	473.324	574.509	52.8544	53.9871	133.532	487.35	80.1246	-2.60435	1.23e-08	5.53e-07
heart	AUIFUG00000009328	NA	NA	contactin-associated protein-like 5 isoform X2 [Ictalurus punctatus] [source:nr;ref|XP_017333074.1|]	3.3734	1.53156	1.07056	3.00956	8.32904	15.6373	19.0724	1.87056	14.3463	2.95945	4.06e-07	1.15e-05
heart	AUIFUG00000014677	NA	NA	RNA-binding motif, single-stranded-interacting protein 1 isoform X3 [Ictalurus punctatus] [source:nr;ref|XP_017333231.1|]	6.02168	70.143	64.3194	131.352	11.5969	11.3582	21.6835	88.605	14.8795	-2.57144	4.38e-08	1.7e-06
heart	AUIFUG00000012295	ENSIPUT00000018882	NA	neuroblast differentiation-associated protein AHNAK [Ictalurus punctatus] [source:nr;ref|XP_017333081.1|]	2.69477	0.129168	0.162232	0.879973	11.4482	9.73742	7.19113	0.390458	9.45892	4.68447	8.59e-12	8.6e-10
heart	AUIFUG00000012616	ap1s2	108270839	AP-1 complex subunit sigma-2-like [Source:NCBI gene;Acc:108270839]	3.46224	31.3663	13.5099	11.0534	6.69557	5.59898	6.40292	18.6432	6.23249	-1.58246	0.00115067	0.00874749
heart	AUIFUG00000012738	txlng	108270787	taxilin gamma [Source:NCBI gene;Acc:108270787]	3.70272	13.0093	12.1556	20.3352	6.71663	2.59509	5.87819	15.1667	5.0633	-1.5622	0.000510001	0.0045783
heart	AUIFUG00000030292	NA	NA	uncharacterized protein LOC108270745 isoform X14 [Ictalurus punctatus] [source:nr;ref|XP_047014180.1|]	2.61891	0.256273	0.307286	0.706834	7.86108	16.1158	20.2476	0.423464	14.7415	5.11706	4.86e-09	2.42e-07
heart	AUIFUG00000019550	LOC108270555	108270555	adhesion G-protein coupled receptor D2-like [Source:NCBI gene;Acc:108270555]	2.44425	2.42692	3.17398	11.035	0.744184	1.09138	0.266163	5.54529	0.700577	-2.96018	0.000808392	0.0066145
heart	AUIFUG00000030441	AUIPUG00000030441	NA	integrin beta-7 isoform X2 [Ictalurus punctatus] [source:nr;ref|XP_017334958.1|]	3.74065	25.125	38.5019	28.2134	1.63589	5.68735	2.87731	30.6134	3.40018	-3.17665	2.15e-08	9.19e-07
heart	AUIFUG00000000503	ENSIPUT00000000729	NA	piggyBac transposable element-derived protein 4 [Ictalurus punctatus] >ref|XP_017315061.1| piggyBac transposable element-derived protein 4 [Ictalurus punctatus] [source:nr;ref|XP_017315058.1|]	2.24353	4.08225	3.16949	7.26273	0.807921	2.05225	1.69764	4.83816	1.51927	-1.66367	0.00753747	0.0385747
heart	AUIFUG00000021129	stat2	108272207	signal transducer and activator of transcription 3-like [Source:NCBI gene;Acc:108272207]	4.47929	17.2206	17.4214	76.3328	4.90232	5.91943	9.27156	36.9916	6.69777	-2.462	0.000191965	0.00203024
heart	AUIFUG00000021325	b4galnt1b	108272210	beta-1,4-N-acetyl-galactosaminyltransferase 1 [Source:NCBI gene;Acc:108272210]	3.14107	13.7697	8.10585	6.75936	2.87274	2.57086	3.91682	9.54496	3.12014	-1.61248	0.00279878	0.0178852
heart	AUIFUG00000030406	NA	NA	uncharacterized protein	4.80161	26.1477	60.8469	81.1406	4.24694	7.64651	7.31566	56.0451	6.40304	-3.12823	3.07e-08	1.24e-06
heart	AUIFUG00000022605	traf3ip2l	108272184	uncharacterized LOC108272184 [Source:NCBI gene;Acc:108272184]	3.22804	1.66091	1.82182	5.80145	8.70236	11.1974	23.379	3.09473	14.4263	2.23955	0.000212488	0.00221729
heart	AUIFUG00000022656	tmem45a	108271502	transmembrane protein 45A [Source:NCBI gene;Acc:108271502]	3.37901	16.9632	15.9057	30.125	4.53369	6.06583	7.05343	20.9979	5.88432	-1.82955	3.58e-05	0.000501946
heart	AUIFUG00000022742	her6	108272284	hes family bHLH transcription factor 1 [Source:NCBI gene;Acc:108272284]	8.47986	127.149	166.665	182.526	182.681	804.277	424.157	158.78	470.371	1.56677	0.00137837	0.0101376
heart	AUIFUG00000030420	NA	NA	fatty-acid amide hydrolase 1 [Ictalurus punctatus] [source:nr;ref|XP_017317921.1|]	2.65294	12.7516	4.38311	15.2582	1.93868	3.93407	1.05211	10.7976	2.30829	-2.22238	0.000122146	0.00139994
heart	AUIFUG00000003555	gad1b	108271649	glutamate decarboxylase 1-like [Source:NCBI gene;Acc:108271649]	2.20695	6.5032	2.72959	8.09688	0	1.6656	0.265476	5.77656	0.643692	-3.18942	0.000159249	0.0017361
heart	AUIFUG00000003530	ENSIPUT00000005288	NA	CMRF35-like molecule 9 isoform X1 [Ictalurus punctatus] [source:nr;ref|XP_047014327.1|]	2.5479	9.18561	14.9958	25.0366	0.576444	0.0146111	0.391857	16.406	0.327637	-5.51067	1.15e-10	8.44e-09
heart	AUIFUG00000030467	NA	NA	polymeric immunoglobulin receptor-like isoform X2 [Ictalurus punctatus] [source:nr;ref|XP_047014325.1|]	2.07304	0.128072	0.291434	0.0227	2.76129	1.00989	8.60643	0.147402	4.12587	4.55257	2e-05	0.000306894
heart	AUIFUG00000005239	hsd17b7	108271889	hydroxysteroid 17-beta dehydrogenase 7 [Source:NCBI gene;Acc:108271889]	3.45962	1.91302	0.777003	3.01735	8.28964	7.02243	4.83952	1.90246	6.7172	1.84193	0.00150605	0.0108889
heart	AUIFUG00000006321	akr1a1b	100528626	aldo-keto reductase family 1 member A1 [Source:NCBI gene;Acc:100528626]	4.73844	17.9773	12.2896	4.98216	42.1084	36.7231	38.8096	11.7497	39.2137	1.72351	0.000114075	0.00132772
heart	AUIFUG00000030431	NA	NA	dedicator of cytokinesis protein 7 isoform X18 [Ictalurus punctatus] [source:nr;ref|XP_047014408.1|]	3.47501	4.85061	9.46231	24.8663	1.7275	3.20591	6.13124	13.0597	3.68822	-1.81897	0.00540595	0.0299635
heart	AUIFUG00000030434	AUIPUG00000030434	NA	VWFA and cache domain-containing protein 1 isoform X1 [Silurus asotus] [source:nr;gb|KAI5628249.1|]	2.31568	6.63136	5.40684	6.88795	2.14122	1.92026	1.83077	6.30872	1.96408	-1.66638	0.000323501	0.00311737
heart	AUIFUG00000007836	pars2	108271819	prolyl-tRNA synthetase 2, mitochondrial [Source:NCBI gene;Acc:108271819]	4.09909	14.9149	7.9513	2.86866	22.2951	26.4943	25.8725	8.57829	24.8873	1.52034	0.00374267	0.0224632
heart	AUIFUG00000030387	NA	NA	disks large homolog 1 isoform X3 [Ictalurus punctatus] [source:nr;ref|XP_017335469.1|]	4.38709	18.3648	15.7518	23.5721	5.93783	5.44546	8.3589	19.2296	6.58073	-1.53969	0.000176542	0.00189369
heart	AUIFUG00000030446	AUIPUG00000030446	NA	PREDICTED: prohibitin-2-like [Sinocyclocheilus anshuiensis] [source:nr;ref|XP_016335391.1|]	2.80136	10.0749	9.89449	9.84859	0.198454	0.00422989	0.000845736	9.93934	0.0678431	-6.68489	4.32e-21	2.61e-18
heart	AUIFUG00000030389	AUIPUG00000030389	NA	uncharacterized protein si:ch211-201h21.5 isoform X3 [Astyanax mexicanus] [source:nr;ref|XP_049335525.1|]	2.04207	0.512909	1.77704	1.31629	2.74908	6.3751	7.70377	1.20208	5.60932	2.22078	0.000177901	0.00190512
heart	AUIFUG00000011200	sap130a	108271984	histone deacetylase complex subunit SAP130-like [Source:NCBI gene;Acc:108271984]	5.23254	40.4287	61.1379	51.0364	11.8843	10.0824	18.4184	50.8677	13.4617	-1.91547	1.86e-06	4.1e-05
heart	AUIFUG00000030393	AUIPUG00000030393	NA	uncharacterized protein LOC114789810 [Denticeps clupeoides] [source:nr;ref|XP_028835044.1|]	5.47349	7.0176	9.31192	21.7658	37.6113	103.032	30.9765	12.6984	57.2066	2.17608	0.000106252	0.0012522
heart	AUIFUG00000001543	ripor3	108271800	protein FAM65C-like [Source:NCBI gene;Acc:108271800]	3.57754	4.08234	2.42812	8.25291	29.5314	12.1611	9.54619	4.92112	17.0796	1.80267	0.00345827	0.02108
heart	AUIFUG00000011602	glulb	108272186	glutamine synthetase-like [Source:NCBI gene;Acc:108272186]	2.789	4.72244	9.74429	14.9447	2.59786	2.40505	3.00416	9.80381	2.66902	-1.85834	0.000367783	0.00346229
heart	AUIFUG00000012636	znf644b	108271612	zinc finger protein 644-like [Source:NCBI gene;Acc:108271612]	2.83452	13.0062	7.36513	10.891	5.14611	1.63797	3.78896	10.4208	3.52435	-1.54174	0.000807832	0.0066128
heart	AUIFUG00000015407	ptprfa	108271782	protein tyrosine phosphatase receptor type F [Source:NCBI gene;Acc:108271782]	5.24917	4.5923	5.10063	6.32233	49.7245	39.4493	57.7534	5.33842	48.9757	3.20723	3.18e-15	6.41e-13
heart	AUIFUG00000015857	st3gal3a	108271839	ST3 beta-galactoside alpha-2,3-sialyltransferase 3 [Source:NCBI gene;Acc:108271839]	5.65485	26.27	26.8181	15.5444	56.5859	44.571	103.873	22.8775	68.3434	1.57419	0.00022424	0.00232057
heart	AUIFUG00000016785	kbtbd12	108272273	kelch repeat and BTB domain containing 12 [Source:NCBI gene;Acc:108272273]	2.83572	1.78522	1.79668	1.38385	11.4259	7.37925	16.9801	1.65525	11.9284	2.82966	4.06e-07	1.15e-05
heart	AUIFUG00000017474	c11h1orf74	100528624	chromosome 11 open reading frame, human C1orf74 [Source:NCBI gene;Acc:100528624]	3.80675	6.75799	6.43959	4.09543	16.7152	15.8236	25.8672	5.76434	19.4687	1.74624	0.0010286	0.00797135
heart	AUIFUG00000017797	rab44	108271727	uncharacterized LOC108271727 [Source:NCBI gene;Acc:108271727]	4.5982	16.9657	20.1169	79.5301	9.63972	13.0957	18.0272	38.8709	13.5875	-1.51321	0.00642167	0.0340349
heart	AUIFUG00000017816	fkbp5	108271732	peptidyl-prolyl cis-trans isomerase FKBP5-like [Source:NCBI gene;Acc:108271732]	6.27405	93.0988	130.846	164.932	44.483	19.8236	19.3446	129.626	27.8837	-2.21458	4.23e-05	0.000575198
heart	AUIFUG00000018583	hemk1	108272000	HemK methyltransferase family member 1 [Source:NCBI gene;Acc:108272000]	2.98304	3.31285	2.39724	0.948435	7.60471	10.524	9.40832	2.21951	9.17902	1.98488	1.36e-05	0.000221908
heart	AUIFUG00000019254	cidec	108271561	cell death activator CIDE-3-like [Source:NCBI gene;Acc:108271561]	2.61098	5.36101	13.6535	31.2583	2.00914	3.52146	6.00224	16.7576	3.84428	-2.11919	0.00154415	0.0110959
heart	AUIFUG00000020057	NA	NA	tripartite motif-containing protein 14 [Ictalurus punctatus] >ref|XP_047014531.1| tripartite motif-containing protein 14 [Ictalurus punctatus] [source:nr;ref|XP_047014530.1|]	2.15269	2.03918	0.626981	2.2923	8.28996	8.28124	3.53532	1.65282	6.70217	2.03018	0.000316324	0.00307029
heart	AUIFUG00000023323	LOC108271564	108271564	coiled-coil domain-containing protein 65-like [Source:NCBI gene;Acc:108271564]	2.14326	9.05281	5.26515	7.44388	1.93662	3.78467	1.4427	7.25395	2.388	-1.60919	0.00187193	0.0130377
heart	AUIFUG00000023495	ngfb	108271566	nerve growth factor [Source:NCBI gene;Acc:108271566]	2.99237	1.78397	1.20702	1.12	14.226	15.6266	9.28264	1.37033	13.0451	3.2178	1.4e-09	7.88e-08
heart	AUIFUG00000030407	AUIPUG00000030407	NA	hypothetical protein AMELA_G00189140 [Ameiurus melas] [source:nr;gb|KAF4079107.1|]	3.08114	10.9701	10.2164	25.78	6.76685	2.7349	1.05406	15.6555	3.5186	-2.13966	0.000721512	0.00601913
heart	AUIFUG00000023547	sycp1	108272178	synaptonemal complex protein 1 [Source:NCBI gene;Acc:108272178]	2.78678	6.37935	5.8728	17.7564	3.19058	2.0824	1.31209	10.0028	2.19502	-2.15919	9.51e-05	0.00113975
heart	AUIFUG00000023578	mov10a	108271790	Mov10 RISC complex RNA helicase [Source:NCBI gene;Acc:108271790]	4.64123	21.3004	34.3214	43.1995	9.1879	10.3803	12.1503	32.9404	10.5728	-1.63557	0.000194178	0.00204672
heart	AUIFUG00000023699	zgc:66479	108271521	ELKS/Rab6-interacting/CAST family member 1-like [Source:NCBI gene;Acc:108271521]	2.31883	1.53283	4.44728	1.2033	10.3103	11.0153	11.107	2.39447	10.8109	2.1628	0.00669888	0.0352353
heart	AUIFUG00000024788	tnnt2b	NA	troponin T type 2b (cardiac) [Source:ZFIN;Acc:ZDB-GENE-091106-2]	11.2532	799.228	984.565	1333.47	4776.84	5689.51	2959.16	1039.09	4475.17	2.1067	7.85e-07	1.96e-05
heart	AUIFUG00000024810	tulp1	108272075	TUB like protein 1 [Source:NCBI gene;Acc:108272075]	5.38585	57.264	86.3393	141.448	2.21325	3.33931	2.87487	95.0172	2.80914	-5.07356	1.84e-12	2.2e-10
heart	AUIFUG00000024851	snrpc	108271519	small nuclear ribonucleoprotein polypeptide C [Source:NCBI gene;Acc:108271519]	4.19223	33.7944	30.1277	26.1072	13.3189	8.31871	8.2355	30.0098	9.9577	-1.58642	6.94e-05	0.000873362
heart	AUIFUG00000024883	hyal1	108271980	hyaluronidase-1-like [Source:NCBI gene;Acc:108271980]	3.23421	14.7953	14.4062	27.197	2.11712	0.368435	5.99378	18.7995	2.82644	-2.71687	1.63e-05	0.000257638
heart	AUIFUG00000030411	AUIPUG00000030411	NA	guanine nucleotide binding protein (G protein), beta polypeptide 1b [Ictalurus punctatus] [source:nr;ref|XP_017335556.1|]	6.81903	122.43	125.469	251.993	26.9373	27.3135	42.2012	166.631	32.1507	-2.3723	9.16e-08	3.19e-06
heart	AUIFUG00000000541	NA	NA	sema domain, immunoglobulin domain (Ig), short basic domain, secreted, (semaphorin) 3Fa isoform X2 [Ictalurus punctatus] [source:nr;ref|XP_017335779.1|]	3.23033	10.202	8.99853	9.32104	2.90964	1.45926	1.70132	9.50719	2.0234	-2.20784	2.88e-05	0.000417877
heart	AUIFUG00000000996	arl6ip5a	108272287	ADP ribosylation factor like GTPase 6 interacting protein 5 [Source:NCBI gene;Acc:108272287]	2.97424	10.8406	9.00892	14.5215	5.51995	4.14448	1.57586	11.457	3.74677	-1.59806	0.00176928	0.0124373
heart	AUIFUG00000030460	AUIPUG00000030460	NA	uncharacterized protein	2.97854	1.02191	1.64241	1.57587	2.74401	10.6385	6.66463	1.41339	6.68239	2.23426	0.00085934	0.0069346
heart	AUIFUG00000030413	AUIPUG00000030413	NA	E3 ubiquitin-protein ligase PDZRN3-B isoform X2 [Ictalurus punctatus] [source:nr;ref|XP_017335791.1|]	2.57387	1.40439	2.81918	1.16343	6.57425	8.62725	12.0165	1.79567	9.07267	2.30333	5.02e-06	9.74e-05
heart	AUIFUG00000030461	AUIPUG00000030461	NA	extended synaptotagmin-1 [Ictalurus punctatus] [source:nr;ref|XP_017334995.1|]	5.70624	57.3902	53.3781	109.556	22.5908	14.7156	25.0855	73.4415	20.7973	-1.81591	2.78e-05	0.000407172
heart	AUIFUG00000003857	pigu	108272600	phosphatidylinositol glycan anchor biosynthesis class U [Source:NCBI gene;Acc:108272600]	2.37893	4.33803	4.95693	8.09796	1.57268	1.29563	2.21797	5.79764	1.69543	-1.74472	0.000653792	0.00554792
heart	AUIFUG00000043944	AUIPUG00000043944	NA	hypothetical protein LDENG_00023260 [Lucifuga dentata] [source:nr;gb|KAF7657694.1|]	2.66562	16.577	11.5522	12.0102	2.36042	1.13543	0.919329	13.3798	1.47172	-3.14073	1.59e-11	1.47e-09
heart	AUIFUG00000030566	AUIPUG00000030566	NA	WW domain-binding protein 4 [Ictalurus punctatus] [source:nr;ref|XP_017337956.1|]	6.9321	41.8305	29.552	65.4673	222.88	216.299	231.416	45.6166	223.532	2.29631	3.67e-09	1.87e-07
heart	AUIFUG00000004620	STK11IP	108272778	serine/threonine kinase 11 interacting protein [Source:NCBI gene;Acc:108272778]	5.61772	50.3765	67.3003	90.5063	20.9042	16.4691	29.7873	69.3944	22.3869	-1.62868	3.26e-05	0.000461852
heart	AUIFUG00000010950	tubb1	108272651	tubulin beta 1 class VI [Source:NCBI gene;Acc:108272651]	3.91609	7.52421	6.15718	8.20361	43.3761	18.7051	15.4259	7.295	25.8357	1.82619	0.000759162	0.00627186
heart	AUIFUG00000011249	nomo	108273232	nodal modulator 1-like [Source:NCBI gene;Acc:108273232]	4.05516	23.8464	15.1555	19.9382	6.32306	5.59501	5.88081	19.6467	5.93296	-1.72291	3.55e-05	0.000498769
heart	AUIFUG00000011958	mlpha	108272966	melanophilin [Source:NCBI gene;Acc:108272966]	5.68894	49.356	52.9227	92.843	17.7534	13.7491	19.729	65.0406	17.0772	-1.92577	4.19e-05	0.000572003
heart	AUIFUG00000013845	dytn	108273097	dystrotelin [Source:NCBI gene;Acc:108273097]	3.4713	20.7866	14.5554	20.6979	1.48836	1.13236	1.56717	18.68	1.39596	-3.71676	3.16e-13	4.12e-11
heart	AUIFUG00000014240	ten1	NA	TEN1 subunit of CST complex [Source:ZFIN;Acc:ZDB-GENE-030131-8755]	2.71837	3.18643	2.84089	1.20464	5.08667	4.81946	11.4888	2.41065	7.13165	1.53067	0.00455797	0.026104
heart	AUIFUG00000014504	cep95	108273113	centrosomal protein 95 [Source:NCBI gene;Acc:108273113]	3.84242	11.4819	13.0728	52.9565	5.30472	2.90724	6.00712	25.837	4.7397	-2.4352	2.81e-05	0.00041045
heart	AUIFUG00000014666	kpna2	108273116	karyopherin subunit alpha 2 [Source:NCBI gene;Acc:108273116]	4.74292	18.24	22.9502	49.6951	8.72047	13.0673	9.54081	30.2951	10.4429	-1.53196	0.000773425	0.00638347
heart	AUIFUG00000015408	LOC108273129	108273129	caspase-8-like [Source:NCBI gene;Acc:108273129]	2.25177	1.2766	2.66269	0.664425	7.9268	5.12299	4.70776	1.53457	5.91918	1.91107	0.00230302	0.0153989
heart	AUIFUG00000015621	micall1a	108273134	MICAL like 1 [Source:NCBI gene;Acc:108273134]	4.44822	19.2599	22.8003	48.1189	9.28512	10.534	10.4535	30.0597	10.0909	-1.56863	0.000555902	0.00487893
heart	AUIFUG00000016110	LOC108273142	108273142	GTPase IMAP family member 4-like [Source:NCBI gene;Acc:108273142]	4.26534	37.1096	29.8312	26.3813	7.04844	10.6706	7.31997	31.1074	8.34634	-1.90077	2.45e-05	0.000366458
heart	AUIFUG00000016428	ldlrb	108273208	low-density lipoprotein receptor-like [Source:NCBI gene;Acc:108273208]	2.98414	2.42777	11.2197	11.814	1.87761	0.0317909	2.21481	8.48716	1.37474	-2.59032	0.000584968	0.0050858
heart	AUIFUG00000017405	grap2b	108273087	growth factor receptor-bound protein 2-like [Source:NCBI gene;Acc:108273087]	4.3343	5.3583	7.34399	8.69788	31.3146	37.6613	30.9705	7.13339	33.3154	2.23197	8.55e-08	3.02e-06
heart	AUIFUG00000021257	iqcb1	108272363	IQ motif containing B1 [Source:NCBI gene;Acc:108272363]	3.51925	11.9871	12.134	8.33398	3.71962	3.82661	3.00799	10.8184	3.51807	-1.61995	0.00130761	0.00970467
heart	AUIFUG00000021144	ENSIPUT00000032798	NA	kalirin-like isoform X2 [Denticeps clupeoides] [source:nr;ref|XP_028809807.1|]	3.92704	21.2992	28.025	29.7247	5.752	8.43235	4.96932	26.3496	6.38455	-2.0451	6.27e-07	1.65e-05
heart	AUIFUG00000021092	si:ch211-113j14.1	108272717	cytochrome P450 27C1-like [Source:NCBI gene;Acc:108272717]	3.80649	3.95387	4.04932	4.25025	24.1618	20.928	28.4837	4.08448	24.5245	2.58635	7.3e-11	5.66e-09
heart	AUIFUG00000021031	map3k2	108272715	mitogen-activated protein kinase kinase kinase 2 [Source:NCBI gene;Acc:108272715]	2.14067	4.46186	3.59837	2.49379	1.31477	0.81247	0.916264	3.51801	1.0145	-1.77473	0.00116202	0.00880885
heart	AUIFUG00000030620	AUIPUG00000030620	NA	MAGUK p55 subfamily member 4 isoform X1 [Ictalurus punctatus] >ref|XP_047015014.1| MAGUK p55 subfamily member 4 isoform X1 [Ictalurus punctatus] [source:nr;ref|XP_047015013.1|]	3.81247	0.385791	0.912839	2.63718	4.41608	22.2294	4.84302	1.31194	10.4962	3.00541	9.38e-05	0.00112726
heart	AUIFUG00000020819	tmem237b	108272694	transmembrane protein 237 [Source:NCBI gene;Acc:108272694]	3.72379	11.3536	17.6964	31.6613	2.93498	8.1087	6.79296	20.2371	5.94554	-1.76618	0.000317115	0.00307638
heart	AUIFUG00000019557	nudt15	108273242	nudix hydrolase 15 [Source:NCBI gene;Acc:108273242]	2.75249	9.56597	11.5395	11.9385	3.63571	3.81447	1.83518	11.0146	3.09512	-1.82139	4.04e-05	0.000555668
heart	AUIFUG00000018445	myo10l1	108272349	unconventional myosin-X-like [Source:NCBI gene;Acc:108272349]	4.09116	5.09849	2.41944	3.48417	17.2111	15.3197	10.1973	3.66737	14.2427	1.94906	0.000133508	0.00149634
heart	AUIFUG00000017871	tanc1a	108272768	protein TANC1-like [Source:NCBI gene;Acc:108272768]	5.82653	53.8198	80.9305	88.1658	12.342	16.1209	17.8995	74.3054	15.4541	-2.26454	6.97e-07	1.79e-05
heart	AUIFUG00000021568	slc15a1b	108273065	solute carrier family 15 member 1-like [Source:NCBI gene;Acc:108273065]	3.72676	0.768148	1.35936	2.96718	11.6612	14.2567	68.3177	1.69823	31.4119	4.2081	1.05e-07	3.59e-06
heart	AUIFUG00000021986	LOC108273082	108273082	membrane-spanning 4-domains subfamily A member 4A-like [Source:NCBI gene;Acc:108273082]	4.64699	32.2685	39.8908	99.6078	3.69105	5.74371	6.79115	57.2557	5.40864	-3.40078	7.93e-08	2.83e-06
heart	AUIFUG00000022434	ccdc40	108272451	coiled-coil domain containing 40 [Source:NCBI gene;Acc:108272451]	3.36739	1.27652	1.7928	1.59903	9.57502	10.2076	7.58205	1.55612	9.12155	2.54372	0.000314463	0.00305856
heart	AUIFUG00000030493	NA	NA	hypothetical protein AMELA_G00101250 [Ameiurus melas] [source:nr;gb|KAF4085988.1|]	2.12385	0.130246	1.3198	0.795538	6.01767	9.0908	9.4062	0.748527	8.17156	3.44109	2.91e-07	8.71e-06
heart	AUIFUG00000030495	NA	NA	phosphoinositide 3-kinase regulatory subunit 6 [Ictalurus punctatus] [source:nr;ref|XP_047015051.1|]	4.00445	8.7994	8.69295	7.7482	23.9693	28.2494	26.7875	8.41352	26.3354	1.64034	1.48e-05	0.000237905
heart	AUIFUG00000003976	slc25a38b	108272533	solute carrier family 25 member 38 [Source:NCBI gene;Acc:108272533]	4.63497	25.7636	21.1636	66.1172	4.62958	6.53447	6.01051	37.6815	5.72485	-2.71386	8.72e-08	3.07e-06
heart	AUIFUG00000004326	palm3	108272534	glutamic acid-rich protein-like [Source:NCBI gene;Acc:108272534]	5.90921	48.7196	65.3647	135.802	14.4703	23.6162	25.6081	83.2953	21.2315	-1.97094	0.000283011	0.00280056
heart	AUIFUG00000004578	ENSIPUT00000006896	NA	LOW QUALITY PROTEIN: ubiquitin carboxyl-terminal hydrolase 40 [Ictalurus punctatus] [source:nr;ref|XP_017336506.1|]	2.15468	5.35749	9.25992	3.85545	0.624037	2.02898	0.917405	6.15762	1.19014	-2.39576	2.68e-05	0.000395185
heart	AUIFUG00000023616	NA	NA	sodium/potassium-transporting ATPase subunit alpha-3a [Ictalurus punctatus] [source:nr;ref|XP_017336848.1|]	3.16739	14.1549	14.9762	8.36852	2.3882	4.92297	3.91983	12.4999	3.74367	-1.7483	0.000650738	0.005527
heart	AUIFUG00000007587	snx27a	108273195	sorting nexin-27-like [Source:NCBI gene;Acc:108273195]	6.12013	86.5948	96.6883	177.332	4.55488	2.27443	6.26573	120.205	4.36501	-4.77037	5.26e-20	2.24e-17
heart	AUIFUG00000008098	scamp3	108272710	secretory carrier membrane protein 3 [Source:NCBI gene;Acc:108272710]	4.88235	3.5725	5.82767	4.03193	33.7214	42.1406	46.3858	4.47737	40.7493	3.17862	5.56e-14	8.34e-12
heart	AUIFUG00000008820	usf2	108273297	upstream stimulatory factor 2-like [Source:NCBI gene;Acc:108273297]	4.31998	19.3868	27.7256	31.5534	6.29998	4.5092	13.3173	26.2219	8.04215	-1.6995	0.000323926	0.00311987
heart	AUIFUG00000009216	epn1b	108273361	epsin-1-like [Source:NCBI gene;Acc:108273361]	2.80413	7.14334	8.10111	11.3296	2.4244	3.00274	0.921508	8.85801	2.11621	-2.05235	0.000107601	0.00126454
heart	AUIFUG00000010115	apoea	108272669	apolipoprotein Eb-like [Source:NCBI gene;Acc:108272669]	4.21049	0.256694	0.0136231	1.31955	1.34311	1.01305	213.343	0.529957	71.8999	6.92179	0.000191434	0.00202691
heart	AUIFUG00000010417	arhgef1a	108272707	Rho/Rac guanine nucleotide exchange factor 2 [Source:NCBI gene;Acc:108272707]	6.64456	109.04	149.584	201.589	51.4049	39.924	49.5234	153.404	46.9508	-1.70602	3.7e-06	7.48e-05
heart	AUIFUG00000010612	si:dkey-240h12.4	108273078	death-associated protein kinase 2-like [Source:NCBI gene;Acc:108273078]	2.25577	8.2868	5.40538	4.61355	2.14275	0.991515	2.60917	6.10191	1.91448	-1.65935	0.00036771	0.00346229
heart	AUIFUG00000030504	NA	NA	hypothetical protein AMELA_G00171690 [Ameiurus melas] [source:nr;gb|KAF4080478.1|]	2.01212	0.00116436	0.715886	0.0353908	4.6381	7.14725	3.40263	0.250814	5.06266	4.12744	8.93e-10	5.24e-08
heart	AUIFUG00000030576	AUIPUG00000030576	NA	uncharacterized protein LOC108272892 isoform X2 [Ictalurus punctatus] [source:nr;ref|XP_047015122.1|]	4.6306	0.639172	0.322267	1.88717	26.2812	56.4389	19.4771	0.949536	34.0657	5.20517	9.95e-15	1.81e-12
heart	AUIFUG00000010747	tent5bb	108273300	protein FAM46A-like [Source:NCBI gene;Acc:108273300]	2.16227	5.22905	5.84083	4.82675	1.19085	1.5983	1.95754	5.29888	1.58223	-1.74032	0.00241589	0.0159884
heart	AUIFUG00000030507	AUIPUG00000030507	NA	uncharacterized protein	4.89247	36.3461	39.7139	33.5302	7.77404	17.8387	12.2839	36.5301	12.6322	-1.53691	0.000213536	0.00222452
heart	AUIFUG00000024523	ENSIPUT00000038050	NA	hypothetical protein A7L55_18090 [Acinetobacter baumannii] [source:nr;gb|OIC43768.1|]	4.17986	10.8447	10.233	70.8962	2.014	4.13417	4.04832	30.658	3.39883	-3.16867	2.4e-05	0.000360018
heart	AUIFUG00000013160	adgrb2	108273329	adhesion G protein-coupled receptor B2 [Source:NCBI gene;Acc:108273329]	4.92377	17.6015	26.3758	29.9538	1.7612	0.521101	3.12673	24.6437	1.80301	-3.74464	5.49e-11	4.31e-09
heart	AUIFUG00000030510	AUIPUG00000030510	NA	hypothetical protein AMELA_G00172400 [Ameiurus melas] [source:nr;gb|KAF4080533.1|]	3.84386	9.43997	7.2267	26.2264	1.7786	0.51592	1.95614	14.2977	1.41689	-3.30135	4.71e-07	1.3e-05
heart	AUIFUG00000013711	bag6l	108273262	BAG cochaperone 6 [Source:NCBI gene;Acc:108273262]	4.72797	29.2052	34.6188	32.6939	8.53317	10.2209	12.5413	32.1726	10.4318	-1.6248	1.34e-05	0.00021937
heart	AUIFUG00000013767	c12h6orf136	108272697	chromosome 12 open reading frame, human C6orf136 [Source:NCBI gene;Acc:108272697]	5.04904	10.3327	14.8431	21.3819	31.3857	46.1349	61.1481	15.5192	46.2229	1.58081	0.000241115	0.00247067
heart	AUIFUG00000030513	NA	NA	tetraspanin-13b [Ictalurus punctatus] [source:nr;ref|XP_017338015.1|]	4.81516	61.2106	43.4673	25.6748	13.3823	15.1533	11.2406	43.4509	13.2587	-1.71461	0.000136441	0.00152284
heart	AUIFUG00000000788	adcy2a	108272199	adenylate cyclase type 2-like [Source:NCBI gene;Acc:108272199]	5.06854	7.52589	9.14542	11.0961	23.8429	78.1576	47.4345	9.2558	49.8117	2.4295	1.74e-06	3.85e-05
heart	AUIFUG00000013931	ENSIPUT00000021421	NA	hypothetical protein AMELA_G00174140 [Ameiurus melas] [source:nr;gb|KAF4080674.1|]	2.52074	4.34004	4.8282	20.0183	2.32106	2.54936	2.09252	9.72884	2.32098	-2.04985	0.000584246	0.00508189
heart	AUIFUG00000018587	pex11b	108272615	peroxisomal biogenesis factor 11 beta [Source:NCBI gene;Acc:108272615]	2.68824	3.06022	3.43498	1.71239	10.9804	7.99743	9.01731	2.73587	9.3317	1.74038	0.000112672	0.00131302
heart	AUIFUG00000018630	thap7	108272620	THAP domain containing 7 [Source:NCBI gene;Acc:108272620]	2.97184	2.80422	2.83495	0.947151	5.6382	11.1519	9.92946	2.19544	8.90652	1.98902	0.00148847	0.0107937
heart	AUIFUG00000018876	zfpm2b	NA	zinc finger protein, FOG family member 2b [Source:ZFIN;Acc:ZDB-GENE-060130-5]	2.68285	0.129824	1.16278	0.330219	4.42472	5.45768	14.0992	0.540941	7.99387	3.82989	8.07e-07	2.01e-05
heart	AUIFUG00000018995	maptb	108272803	microtubule-associated protein tau-like [Source:NCBI gene;Acc:108272803]	4.50284	5.35905	7.05609	12.5625	25.0788	35.7384	28.4873	8.32587	29.7682	1.84858	0.000131229	0.00147609
heart	AUIFUG00000019380	sp100.1	108272467	nuclear body protein SP140-like [Source:NCBI gene;Acc:108272467]	3.3527	11.4799	15.2904	19.5692	3.72382	3.04332	3.26762	15.4465	3.34492	-2.18899	2.66e-07	8.02e-06
heart	AUIFUG00000030590	AUIPUG00000030590	NA	nuclear body protein SP140 [Ictalurus punctatus] [source:nr;ref|XP_017337097.1|]	2.54328	5.10294	7.78145	6.39195	2.99631	1.46377	2.22204	6.42545	2.22737	-1.50456	0.00278034	0.0177855
heart	AUIFUG00000019412	ENSIPUT00000029841	NA	uncharacterized protein LOC100526730 [Ictalurus punctatus] [source:nr;ref|XP_047014837.1|]	5.96349	15.9421	23.806	12.6052	77.5962	79.1872	107.146	17.4511	87.9764	2.3295	5.96e-07	1.59e-05
heart	AUIFUG00000030534	AUIPUG00000030534	NA	uncharacterized protein LOC124628710 isoform X2 [Ictalurus punctatus] [source:nr;ref|XP_047014855.1|]	3.26286	19.127	8.12362	16.6993	5.69055	0.851807	6.65653	14.65	4.39963	-1.72312	0.00359343	0.0217414
heart	AUIFUG00000022417	jmjd8	108273004	jumonji domain containing 8 [Source:NCBI gene;Acc:108273004]	4.31346	17.0911	25.0236	25.209	6.62032	3.06847	5.74821	22.4412	5.14567	-2.10693	4.08e-07	1.16e-05
heart	AUIFUG00000030535	NA	NA	uncharacterized protein LOC108273013 isoform X2 [Ictalurus punctatus] [source:nr;ref|XP_017337459.2|]	2.91327	4.08102	3.9004	3.99811	10.2108	7.37805	17.3709	3.99318	11.6532	1.54379	0.000360837	0.00341403
heart	AUIFUG00000030603	AUIPUG00000030603	NA	elongation factor Tu, mitochondrial [Ictalurus punctatus] [source:nr;ref|XP_017337406.1|]	5.69455	30.6025	15.7539	13.4198	93.7906	80.7769	76.3132	19.9254	83.6269	2.06137	2.56e-07	7.79e-06
heart	AUIFUG00000030602	NA	NA	hypothetical protein AMELA_G00175590 [Ameiurus melas] [source:nr;gb|KAF4080806.1|]	3.11022	1.9104	0.622178	1.33396	8.14984	6.5868	21.6772	1.28885	12.138	3.21688	1.53e-07	4.98e-06
heart	AUIFUG00000030605	NA	NA	uncharacterized protein LOC108273005 [Ictalurus punctatus] [source:nr;ref|XP_017337430.1|]	3.78341	0.00030465	0.0023243	0.209461	0	74.3306	3.93094	0.0706966	26.0872	8.21487	0.00272568	0.0174895
heart	AUIFUG00000022709	xpnpep3	108272991	X-prolyl aminopeptidase 3 [Source:NCBI gene;Acc:108272991]	4.79537	12.2429	12.4399	11.4583	28.7011	41.3285	35.9344	12.047	35.3213	1.54733	7.26e-06	0.000131601
heart	AUIFUG00000023830	LOC108272399	108272399	glutamate receptor ionotropic, NMDA 2B-like [Source:NCBI gene;Acc:108272399]	4.68626	34.3055	40.6052	27.1969	6.78759	6.23064	6.14261	34.0359	6.38694	-2.41164	2.25e-10	1.54e-08
heart	AUIFUG00000023846	fmc1	100528262	formation of mitochondrial complex V assembly factor 1 homolog [Source:NCBI gene;Acc:100528262]	4.8775	40.8097	32.3908	50.1487	1.71525	14.8744	3.1438	41.1164	6.57783	-2.64551	3.62e-05	0.000506283
heart	AUIFUG00000000656	ndufa6	108272512	NADH:ubiquinone oxidoreductase subunit A6 [Source:NCBI gene;Acc:108272512]	3.37139	9.31186	10.2063	18.165	0.956081	0.338077	0.39479	12.5611	0.562983	-4.37116	2.38e-16	5.81e-14
heart	AUIFUG00000030552	NA	NA	DNA-directed RNA polymerases I, II, and III subunit RPABC2 [Tachysurus fulvidraco] >ref|XP_046700441.1| DNA-directed RNA polymerases I, II, and III subunit RPABC2 [Silurus meridionalis] >ref|XP_047671616.1| DNA-directed RNA polymerases I, II, and III subunit RPABC2 [Tachysurus fulvidraco] >gb|KAF4080881.1| hypothetical protein AMELA_G00176750 [Ameiurus melas] >gb|KAG7326072.1| hypothetical protei…	4.9272	33.917	14.5595	12.3773	66.7468	50.6163	55.6665	20.2846	57.6765	1.503	0.00292559	0.0184939
heart	AUIFUG00000030609	NA	NA	interferon-induced very large GTPase 1-like isoform X8 [Tachysurus fulvidraco] [source:nr;ref|XP_047672135.1|]	4.09056	17.4752	20.4104	59.9658	8.64e-18	8.64e-18	8.64e-18	32.6172	8.64e-18	-10.8668	2.04e-19	7.81e-17
heart	AUIFUG00000001348	scd	108273446	acyl-CoA desaturase-like [Source:NCBI gene;Acc:108273446]	5.38788	45.2743	44.8269	68.7172	4.59936	17.0414	14.7624	52.9395	12.1344	-2.12667	5.1e-05	0.000675702
heart	AUIFUG00000030756	AUIPUG00000030756	NA	protein tweety homolog 2-like isoform X2 [Ictalurus punctatus] [source:nr;ref|XP_047015405.1|]	4.32212	17.3474	21.3037	49.6735	5.54892	7.3544	11.4923	29.4415	8.13188	-1.85105	0.000175259	0.0018822
heart	AUIFUG00000001097	adamts14	108273522	ADAM metallopeptidase with thrombospondin type 1 motif 14 [Source:NCBI gene;Acc:108273522]	7.09197	128.041	145.689	185.423	31.4771	51.0761	60.757	153.051	47.7701	-1.67979	6.12e-05	0.000790164
heart	AUIFUG00000002196	ikzf5	108273618	IKAROS family zinc finger 5 [Source:NCBI gene;Acc:108273618]	2.59936	7.01466	8.6822	6.17896	2.15063	0.832833	2.21847	7.29194	1.73398	-2.04507	4.86e-05	0.000647308
heart	AUIFUG00000043949	AUIPUG00000043949	NA	carbohydrate sulfotransferase 15 [Ictalurus punctatus] [source:nr;ref|XP_047015320.1|]	4.49336	28.1847	16.3683	45.7643	9.86855	5.14232	9.27569	30.1058	8.09552	-1.88708	0.000331019	0.00317677
heart	AUIFUG00000030720	AUIPUG00000030720	NA	phospholysine phosphohistidine inorganic pyrophosphate phosphatase isoform X1 [Ictalurus punctatus] [source:nr;ref|XP_017338469.1|]	3.55685	3.06042	3.43692	1.96128	11.9525	33.3025	17.9048	2.81954	21.0533	2.87631	3.9e-08	1.53e-06
heart	AUIFUG00000043952	AUIPUG00000043952	NA	hypothetical protein AMELA_G00109830 [Ameiurus melas] [source:nr;gb|KAF4084780.1|]	3.00479	2.29629	2.98821	2.17537	25.9793	7.55204	17.3792	2.48663	16.9702	2.76269	6.18e-07	1.63e-05
heart	AUIFUG00000004674	lzts2b	108274048	leucine zipper putative tumor suppressor 2 homolog [Source:NCBI gene;Acc:108274048]	3.06648	2.93375	3.58934	2.70733	13.5664	12.9381	14.6344	3.07681	13.713	2.14396	4.25e-07	1.19e-05
heart	AUIFUG00000030753	NA	NA	LOW QUALITY PROTEIN: ryanodine receptor 2 [Ictalurus punctatus] [source:nr;ref|XP_047015668.1|]	2.3651	5.73931	6.44129	5.61212	0.626667	0.814799	1.82209	5.93091	1.08785	-2.43851	2.03e-05	0.000310434
heart	AUIFUG00000005787	dhx32a	108273822	putative pre-mRNA-splicing factor ATP-dependent RNA helicase DHX32 [Source:NCBI gene;Acc:108273822]	4.37316	1.91335	2.09687	1.88416	32.4181	39.592	49.1285	1.96479	40.3795	4.34842	5.12e-21	3e-18
heart	AUIFUG00000030694	NA	NA	disintegrin and metalloproteinase domain-containing protein 12 [Ictalurus punctatus] [source:nr;ref|XP_017338885.1|]	2.90655	0.512668	1.48401	1.29611	10.6752	12.6105	13.4578	1.0976	12.2478	3.4925	8.03e-11	6.15e-09
heart	AUIFUG00000030761	NA	NA	dedicator of cytokinesis protein 1 [Ictalurus punctatus] [source:nr;ref|XP_017339011.1|]	3.23447	9.56677	10.5046	17.6519	2.3007	2.26048	5.08758	12.5744	3.21625	-1.95425	4.42e-05	0.000595013
heart	AUIFUG00000030762	NA	NA	dedicator of cytokinesis protein 1 isoform X2, partial [Clarias magur] [source:nr;gb|KAF5909063.1|]	3.0668	4.97717	7.9548	14.9097	1.63732	4.59524	3.52724	9.28056	3.25327	-1.50792	0.00433499	0.0251338
heart	AUIFUG00000005980	clrn3	108273476	clarin 3 [Source:NCBI gene;Acc:108273476]	2.01289	1.91806	2.29159	34.3263	0	0.0022732	0.129184	12.8453	0.0438191	-7.78204	3.7e-09	1.89e-07
heart	AUIFUG00000006005	ptprea	108274159	protein tyrosine phosphatase receptor type E [Source:NCBI gene;Acc:108274159]	6.01707	58.9209	68.0588	115.962	17.2645	22.9883	28.221	80.9804	22.8246	-1.8253	5.08e-06	9.8e-05
heart	AUIFUG00000006351	tcerg1l	108274325	transcription elongation regulator 1 like [Source:NCBI gene;Acc:108274325]	3.11158	0.000568597	0.149239	0.231004	16.2705	13.8973	14.7665	0.126937	14.9781	6.85479	1.83e-17	5.62e-15
heart	AUIFUG00000006409	NA	NA	BCL2/adenovirus E1B 19 kDa protein-interacting protein 3 [Ictalurus punctatus] >gb|ADO28927.1| bcl2/adenovirus e1b 19 kda protein-interacting protein 3 [Ictalurus punctatus] [source:nr;ref|NP_001187643.1|]	3.40278	4.58614	2.55314	0.708726	20.2503	16.3107	31.2237	2.616	22.5949	3.05463	7.89e-09	3.72e-07
heart	AUIFUG00000007530	mmrn2b	108273952	multimerin-2-like [Source:NCBI gene;Acc:108273952]	3.77928	8.9229	4.06718	4.34854	14.6586	18.2113	28.8712	5.77954	20.5804	1.81772	0.000144348	0.00159403
heart	AUIFUG00000030704	AUIPUG00000030704	NA	mRNA decay activator protein ZFP36L2 isoform X1 [Ictalurus punctatus] [source:nr;ref|XP_017339848.1|]	3.12716	19.2546	13.1992	12.0417	4.76109	1.79641	4.44019	14.8319	3.6659	-2.00425	0.000110312	0.00129032
heart	AUIFUG00000008216	rhoq	108274200	ras homolog family member Q [Source:NCBI gene;Acc:108274200]	3.76671	9.81229	3.46851	1.78804	21.9611	11.048	17.2485	5.02295	16.7525	1.71763	0.00271096	0.0174129
heart	AUIFUG00000009858	narf	108274170	nuclear prelamin A recognition factor [Source:NCBI gene;Acc:108274170]	4.96331	10.332	14.387	16.4099	46.1025	42.7855	43.2526	13.7096	44.0468	1.69105	2.94e-06	6.08e-05
heart	AUIFUG00000010228	kif19	108273461	kinesin family member 19 [Source:NCBI gene;Acc:108273461]	3.66974	2.55201	5.79056	0.717222	19.8041	12.9583	21.0353	3.01993	17.9326	2.53223	7.36e-06	0.000133156
heart	AUIFUG00000002142	cdh6	108280858	cadherin-6-like [Source:NCBI gene;Acc:108280858]	2.1525	8.64e-18	8.64e-18	8.64e-18	5.37527	5.60094	8.22797	8.64e-18	6.4014	8.52093	1.6e-16	4e-14
heart	AUIFUG00000011429	jcada	108274123	junctional cadherin 5 associated [Source:NCBI gene;Acc:108274123]	9.87346	1441.34	1649.86	1108.58	26.3813	25.5594	40.3718	1399.93	30.7708	-5.50693	1.2e-27	2.05e-24
heart	AUIFUG00000011523	bambia	108274338	BMP and activin membrane-bound inhibitor homolog [Source:NCBI gene;Acc:108274338]	6.20145	35.7002	13.5103	7.12422	161.753	114.301	90.951	18.7782	122.335	2.69825	6.32e-06	0.00011746
heart	AUIFUG00000012474	cox11	108273989	cytochrome c oxidase assembly protein COX11, mitochondrial [Source:NCBI gene;Acc:108273989]	3.77043	7.26842	5.70506	6.3939	26.8871	14.556	20.2546	6.45579	20.5659	1.6712	8.01e-05	0.000985769
heart	AUIFUG00000014493	ndst2b	108273828	bifunctional heparan sulfate N-deacetylase/N-sulfotransferase 2-like [Source:NCBI gene;Acc:108273828]	4.14183	24.7404	20.0959	25.4897	1.90715	7.61581	5.61742	23.442	5.04679	-2.22448	4.73e-06	9.27e-05
heart	AUIFUG00000016049	entpd1	108274253	ectonucleoside triphosphate diphosphohydrolase 1 [Source:NCBI gene;Acc:108274253]	3.34579	23.5879	12.6023	8.14069	3.23356	5.24742	4.05169	14.777	4.17756	-1.83357	0.000140923	0.00156542
heart	AUIFUG00000016844	nrap	108273720	nebulin related anchoring protein [Source:NCBI gene;Acc:108273720]	2.06888	0.767912	1.21043	2.71205	14.0177	3.71575	4.97116	1.56346	7.56822	2.29065	0.00119369	0.00899076
heart	AUIFUG00000017016	casp7	108273727	caspase 7 [Source:NCBI gene;Acc:108273727]	3.49009	8.28478	4.06219	3.0637	17.2005	11.997	18.0304	5.13689	15.7426	1.59752	0.00134212	0.00991369
heart	AUIFUG00000017085	dclre1a	108273722	DNA cross-link repair 1A [Source:NCBI gene;Acc:108273722]	6.02996	81.7478	63.5746	146.49	11.4128	15.0025	16.3317	97.2707	14.249	-2.76961	1.76e-09	9.67e-08
heart	AUIFUG00000017100	nhlrc2	108273723	NHL repeat containing 2 [Source:NCBI gene;Acc:108273723]	4.56207	22.7002	19.7934	23.6356	4.16016	6.06082	6.53124	22.043	5.58407	-1.98378	1.02e-07	3.52e-06
heart	AUIFUG00000030640	NA	NA	unconventional myosin-Id isoform X1 [Ictalurus punctatus] [source:nr;ref|XP_017339355.1|]	2.74953	9.182	10.6289	6.48239	3.63578	1.00469	4.56669	8.76444	3.06905	-1.50031	0.00260975	0.0169543
heart	AUIFUG00000018742	cacna1g	108274069	calcium voltage-gated channel subunit alpha1 G [Source:NCBI gene;Acc:108274069]	7.66	238.862	229.917	215.565	27.5661	51.0793	68.9867	228.115	49.2107	-2.21335	2.23e-07	6.92e-06
heart	AUIFUG00000019141	spata20	108274071	spermatogenesis associated 20 [Source:NCBI gene;Acc:108274071]	3.58144	7.14095	5.8528	6.13818	13.6352	17.7302	27.1727	6.37731	19.5127	1.60824	0.000283818	0.00280706
heart	AUIFUG00000019300	meox1	108273464	mesenchyme homeobox 1 [Source:NCBI gene;Acc:108273464]	2.17096	4.2011	0.332835	1.41893	13.5162	4.6732	9.53894	1.98429	9.24279	2.20219	0.00296711	0.0186558
heart	AUIFUG00000000608	calcoco2	108274126	calcium binding and coiled-coil domain 2 [Source:NCBI gene;Acc:108274126]	7.46362	197.673	253.158	423.435	46.8416	37.6937	56.3156	291.422	46.9503	-2.6325	2.93e-10	1.98e-08
heart	AUIFUG00000000790	cbx7b	108273945	chromobox protein homolog 7-like [Source:NCBI gene;Acc:108273945]	2.95407	2.42391	3.57879	1.94929	9.83924	10.7021	13.0647	2.65066	11.202	2.05487	2.98e-06	6.15e-05
heart	AUIFUG00000000886	l3mbtl2	108274335	L3MBTL histone methyl-lysine binding protein 2 [Source:NCBI gene;Acc:108274335]	5.57629	47.8246	49.3187	64.7735	9.54212	19.603	15.0272	53.9723	14.7241	-1.87628	1.19e-06	2.77e-05
heart	AUIFUG00000001013	kctd17	108274361	potassium channel tetramerization domain containing 17 [Source:NCBI gene;Acc:108274361]	3.27654	9.05732	7.97162	23.612	1.4678	1.61224	2.8691	13.547	1.98304	-2.75503	5.67e-07	1.52e-05
heart	AUIFUG00000001483	si:ch211-141o9.10	108273827	probable endonuclease 4 [Source:NCBI gene;Acc:108273827]	4.77044	49.0996	51.2629	57.6429	1.82554	3.19834	4.95827	52.6684	3.32738	-3.98952	9.34e-20	3.73e-17
heart	AUIFUG00000001538	csnk1e	108273445	casein kinase I-like [Source:NCBI gene;Acc:108273445]	3.02752	3.95415	5.23295	3.5225	14.8824	14.5166	9.28251	4.23653	12.8938	1.59579	0.000359596	0.00340592
heart	AUIFUG00000001677	rsl1d1	108274323	ribosomal L1 domain containing 1 [Source:NCBI gene;Acc:108274323]	5.63712	14.5402	22.1682	17.8254	49.7197	58.5717	46.6513	18.1779	51.6476	1.50605	5.57e-05	0.000727666
heart	AUIFUG00000030719	NA	NA	hypothetical protein LDENG_00208780 [Lucifuga dentata] [source:nr;gb|KAF7645187.1|]	3.55732	6.25374	21.278	30.8547	1.57552	1.6003	1.69867	19.4622	1.62483	-3.56733	1.11e-06	2.62e-05
heart	AUIFUG00000002337	Pgp	108274162	phosphoglycolate phosphatase [Source:NCBI gene;Acc:108274162]	2.46288	3.69161	0.923775	0.678559	10.0556	6.09132	8.36303	1.76465	8.16997	2.17309	0.00127114	0.00947147
heart	AUIFUG00000003689	ch25h	100528885	cholesterol 25-hydroxylase [Source:NCBI gene;Acc:100528885]	5.04787	12.754	15.284	14.3567	12.1219	35.9327	77.8632	14.1316	41.9726	1.56949	0.00730203	0.0376288
heart	AUIFUG00000003832	kif20bb	108274260	kinesin family member 20B [Source:NCBI gene;Acc:108274260]	2.90497	7.52789	14.2402	20.8123	4.4629	4.46788	3.79151	14.1935	4.24076	-1.72823	0.000157464	0.00171864
heart	AUIFUG00000004019	mpp3b	108273448	MAGUK p55 subfamily member 3-like [Source:NCBI gene;Acc:108273448]	5.40698	0.384724	0.608844	1.42909	60.9432	109.002	94.0816	0.807554	88.009	6.82258	4.5e-28	8.44e-25
heart	AUIFUG00000004204	nmt1b	108273814	glycylpeptide N-tetradecanoyltransferase 1-like [Source:NCBI gene;Acc:108273814]	4.02412	1.91662	3.45992	7.43335	24.9939	33.6572	21.5643	4.26997	26.7384	2.64546	0.00027195	0.00271222
heart	AUIFUG00000004236	plcd3b	108273813	1-phosphatidylinositol 4,5-bisphosphate phosphodiesterase delta-3-A-like [Source:NCBI gene;Acc:108273813]	5.17684	10.4601	17.3786	18.2731	32.8755	49.0016	56.4458	15.3706	46.1076	1.5862	0.00192672	0.0133737
heart	AUIFUG00000005151	gas7	108274021	growth arrest specific 7 [Source:NCBI gene;Acc:108274021]	4.38502	14.4146	15.9166	52.2318	3.86317	8.29833	11.4915	27.521	7.88433	-1.80125	0.00391165	0.0232395
heart	AUIFUG00000006204	mosmob	100528478	modulator of smoothened [Source:NCBI gene;Acc:100528478]	2.806	1.66026	2.69652	3.36527	6.57923	8.93529	9.53702	2.57402	8.35051	1.72007	0.000146903	0.00161748
heart	AUIFUG00000010199	prkg1b	108274270	protein kinase cGMP-dependent 1 [Source:NCBI gene;Acc:108274270]	5.09584	3.70082	3.61894	9.05385	51.1032	61.2984	70.0368	5.45787	60.8128	3.49415	5.31e-11	4.21e-09
heart	AUIFUG00000010420	asah2	108274155	N-acylsphingosine amidohydrolase 2 [Source:NCBI gene;Acc:108274155]	5.28301	0.513746	1.94526	2.9957	61.3287	73.4279	79.5764	1.81823	71.4443	5.34797	7.48e-24	7.39e-21
heart	AUIFUG00000011463	rbp4	108274245	retinol binding protein 4 [Source:NCBI gene;Acc:108274245]	4.3025	31.2469	21.466	72.2387	14.7408	3.7212	8.62552	41.6505	9.02917	-2.1965	6.9e-05	0.000871517
heart	AUIFUG00000012552	LOC108273468	108273468	tubulin alpha-1A chain-like [Source:NCBI gene;Acc:108273468]	2.64391	1.78587	2.53006	1.1663	3.02314	10.6494	7.8391	1.82741	7.17056	1.93802	0.000621238	0.00533196
heart	AUIFUG00000014305	tlcd3bb	108274141	protein FAM57B-like [Source:NCBI gene;Acc:108274141]	2.87994	1.27726	1.94711	2.32676	6.01323	9.73063	10.8423	1.85038	8.86205	2.26505	0.000161696	0.00175971
heart	AUIFUG00000015119	arhgap27	108273963	rho GTPase-activating protein 27-like [Source:NCBI gene;Acc:108273963]	3.20127	4.97223	5.08217	2.01815	15.0765	11.3425	9.93435	4.02419	12.1178	1.56616	0.00149581	0.0108231
heart	AUIFUG00000015774	mapta	108274153	microtubule-associated protein tau-like [Source:NCBI gene;Acc:108274153]	2.40642	2.93123	2.39566	1.1913	7.89426	5.93361	10.8407	2.17273	8.22285	1.88714	0.000575311	0.00502279
heart	AUIFUG00000016410	hrc	108274106	transient receptor potential cation channel subfamily M member 4-like [Source:NCBI gene;Acc:108274106]	3.10104	8.54656	12.5838	12.7184	3.62271	3.5167	3.65903	11.2829	3.59948	-1.63977	0.00108413	0.00830902
heart	AUIFUG00000016728	LOC108273638	108273638	integrin alpha-M-like [Source:NCBI gene;Acc:108273638]	4.16967	2.67896	2.55749	3.65457	44.1568	30.9913	43.9037	2.96368	39.6839	3.75841	1.26e-18	4.39e-16
heart	AUIFUG00000020817	LOC108273453	108273453	protein phosphatase 1 regulatory subunit 1B-like [Source:NCBI gene;Acc:108273453]	3.83099	27.5455	13.2211	33.0876	14.1622	1.96732	1.57759	24.6181	5.90236	-2.05342	0.00256321	0.0167156
heart	AUIFUG00000020465	atp2a1l	108274121	sarcoplasmic/endoplasmic reticulum calcium ATPase 1 [Source:NCBI gene;Acc:108274121]	4.96571	15.9423	11.118	27.1723	126.89	20.9679	31.7606	18.0776	59.8728	1.7282	0.00794878	0.040285
heart	AUIFUG00000020338	adprh	100528393	ADP-ribosylarginine hydrolase [Source:NCBI gene;Acc:100528393]	7.2835	200.478	208.196	334.187	47.7601	58.1002	58.0168	247.62	54.6257	-2.17989	1.09e-08	5.01e-07
heart	AUIFUG00000020287	LOC108274363	108274363	zinc finger protein 135-like [Source:NCBI gene;Acc:108274363]	4.72006	8.41307	4.65889	3.58291	32.6082	34.8102	47.2987	5.55162	38.239	2.76159	8.38e-10	5.01e-08
heart	AUIFUG00000019890	ndufa4b	100528318	NADH dehydrogenase (ubiquinone) 1 alpha subcomplex subunit 4 [Source:NCBI gene;Acc:100528318]	5.58577	0.00145521	0.0114475	1.2628	88.1796	117.489	153.663	0.425233	119.777	8.02233	3.02e-09	1.58e-07
heart	AUIFUG00000030746	NA	NA	ribonuclease 3, partial [Clarias magur] [source:nr;gb|KAF5890564.1|]	4.85505	9.82498	36.2854	86.4824	5.27591	10.1739	5.4919	44.1976	6.98056	-2.65997	0.000237126	0.00243645
heart	AUIFUG00000030683	NA	NA	hypothetical protein AMELA_G00107690 [Ameiurus melas] [source:nr;gb|KAF4084569.1|]	10.3417	3640.7	2748.65	2061.61	751.978	282.899	440.229	2816.99	491.702	-2.51817	6.57e-07	1.71e-05
heart	AUIFUG00000030681	NA	NA	hypothetical protein [Pangasius djambal] [source:nr;gb|MCJ8738107.1|]	2.14947	6.50043	4.20133	2.28014	1.79451	0.818963	0.917604	4.3273	1.17703	-1.8597	0.00102108	0.0079294
heart	AUIFUG00000030750	AUIPUG00000030750	NA	uncharacterized protein	2.89499	0.00408813	6.32208	25.6935	0.0915155	0.154366	0.000866938	10.6732	0.0822494	-6.76498	0.000444045	0.0040541
heart	AUIFUG00000021856	NA	NA	7-methylguanosine phosphate-specific 5'-nucleotidase isoform X3 [Ictalurus punctatus] [source:nr;ref|XP_047015644.1|]	3.30443	10.4602	19.469	17.2477	2.20423	3.35431	4.43817	15.7256	3.33224	-2.23795	7.26e-07	1.85e-05
heart	AUIFUG00000030685	NA	NA	hypothetical protein KOW79_011655 [Hemibagrus wyckioides] [source:nr;gb|KAG7325339.1|]	2.78037	0.259616	4.0808	22.9858	1.80551	0.6615	0.657476	9.10875	1.0415	-3.12893	0.00268681	0.0172873
heart	AUIFUG00000043960	AUIPUG00000043960	NA	hypothetical protein KOW79_011655 [Hemibagrus wyckioides] [source:nr;gb|KAG7325339.1|]	3.07174	4.45806	2.10902	0.703597	3.49033	7.3467	11.4899	2.42356	7.44232	1.57681	0.00810758	0.040902
heart	AUIFUG00000030688	AUIPUG00000030688	NA	hypothetical protein KOW79_011655 [Hemibagrus wyckioides] [source:nr;gb|KAG7325339.1|]	2.01191	2.54828	2.0928	0.678435	3.40803	8.09798	4.96737	1.77317	5.49113	1.57907	0.00595383	0.0322011
heart	AUIFUG00000021948	brca1	108273781	BRCA1 DNA repair associated [Source:NCBI gene;Acc:108273781]	5.14185	34.6908	46.1724	73.7075	9.0919	15.761	7.97562	51.5235	10.9429	-2.23448	1.07e-06	2.53e-05
heart	AUIFUG00000022257	ccser2b	108273999	coiled-coil serine rich protein 2 [Source:NCBI gene;Acc:108273999]	3.61773	14.2849	21.7161	15.9874	5.16205	1.94676	2.22582	17.3295	3.11154	-2.4534	5.66e-07	1.52e-05
heart	AUIFUG00000022390	LOC108274850	108274850	macrophage mannose receptor 1-like [Source:NCBI gene;Acc:108274850]	3.53692	1.78522	1.79668	1.38385	12.1411	25.1975	22.8653	1.65525	20.068	3.57328	7.26e-12	7.52e-10
heart	AUIFUG00000022912	si:ch1073-440p11.2	108274821	alpha-(1,3)-fucosyltransferase 9-like [Source:NCBI gene;Acc:108274821]	3.57468	24.8687	20.8481	31.0181	1.1183	0.0276306	1.82102	25.5783	0.988984	-4.63011	4.53e-14	6.97e-12
heart	AUIFUG00000022917	si:ch1073-440p11.2	108274821	alpha-(1,3)-fucosyltransferase 9-like [Source:NCBI gene;Acc:108274821]	2.7596	15.3024	11.1041	13.2982	0.762099	0.0187079	0.6517	13.2349	0.477502	-4.67517	1.39e-12	1.71e-10
heart	AUIFUG00000030034	AUIPUG00000030034	NA	hypothetical protein KOW79_012649 [Hemibagrus wyckioides] [source:nr;gb|KAG7324633.1|]	3.33292	8.64e-18	8.64e-18	8.64e-18	19.4361	31.5162	0.00863859	8.64e-18	16.987	9.92903	4.97e-06	9.67e-05
heart	AUIFUG00000004438	LOC108274787	108274787	uncharacterized LOC108274787 [Source:NCBI gene;Acc:108274787]	5.35248	8.67411	8.26366	17.5984	68.9413	15.2193	35.9365	11.5121	40.0324	1.79872	0.00657072	0.0347169
heart	AUIFUG00000030796	NA	NA	hypothetical protein PHYPO_G00239650 [Pangasianodon hypophthalmus] [source:nr;gb|KAB5565308.1|]	2.14468	1.53469	6.42405	6.52402	8.64e-18	8.64e-18	8.64e-18	4.82759	8.64e-18	-8.12453	0.000154749	0.00169419
heart	AUIFUG00000030874	NA	NA	hypothetical protein PHYPO_G00239650 [Pangasianodon hypophthalmus] [source:nr;gb|KAB5565308.1|]	4.28446	82.1226	35.2425	27.542	0.198454	0.00422989	0.000845736	48.3023	0.0678431	-8.98717	3.51e-21	2.27e-18
heart	AUIFUG00000030878	AUIPUG00000030878	NA	hypothetical protein AMELA_G00164340 [Ameiurus melas] [source:nr;gb|KAF4081707.1|]	3.54248	2.93315	1.52454	4.11381	20.4396	30.768	14.3797	2.85717	21.8624	2.93711	9.91e-06	0.000170332
heart	AUIFUG00000004894	ddah2	108274841	N(G),N(G)-dimethylarginine dimethylaminohydrolase 2-like [Source:NCBI gene;Acc:108274841]	3.98472	22.829	20.2512	35.211	11.5592	6.88151	6.14589	26.0971	8.19555	-1.66122	0.000389453	0.00362267
heart	AUIFUG00000005440	rragcb	108275365	ras-related GTP-binding protein C-like [Source:NCBI gene;Acc:108275365]	2.97349	0.896914	3.59226	5.36172	17.044	9.28258	9.93433	3.28363	12.087	1.90082	0.00105304	0.00811717
heart	AUIFUG00000005620	stpg1	100528862	sperm tail PG-rich repeat containing 1 [Source:NCBI gene;Acc:100528862]	2.45926	4.0837	4.66464	10.3908	2.8086	1.46146	2.09151	6.37971	2.12052	-1.54583	0.00223656	0.0150403
heart	AUIFUG00000030822	NA	NA	uncharacterized protein zgc:193726 isoform X1 [Ictalurus punctatus] [source:nr;ref|XP_017340388.1|]	4.81035	1.15272	17.2992	5.43623	31.47	74.3533	61.6748	7.96271	55.8327	2.80737	0.00168363	0.0119291
heart	AUIFUG00000006100	synpo	108275070	synaptopodin [Source:NCBI gene;Acc:108275070]	3.43334	16.9624	14.7051	24.861	6.01132	0.848233	3.13761	18.8429	3.33239	-2.47351	7.87e-06	0.000140817
heart	AUIFUG00000006692	LOC108275395	108275395	cationic amino acid transporter 2-like [Source:NCBI gene;Acc:108275395]	2.96585	5.48667	2.28897	18.4039	0.34509	0.801268	1.30107	8.72651	0.81581	-3.40139	1.43e-05	0.000231658
heart	AUIFUG00000006712	LOC108275396	108275396	platelet-derived growth factor receptor-like protein [Source:NCBI gene;Acc:108275396]	2.8277	4.9764	1.09097	17.0322	0.636844	1.10272	0.785057	7.69984	0.841541	-3.17476	7.23e-05	0.000906006
heart	AUIFUG00000030825	NA	NA	LOW QUALITY PROTEIN: F-actin-uncapping protein LRRC16A [Ictalurus punctatus] [source:nr;ref|XP_017341095.1|]	4.87264	18.3685	28.351	78.5467	4.43691	7.0136	7.05432	41.7554	6.16828	-2.75539	1.03e-06	2.47e-05
heart	AUIFUG00000030826	AUIPUG00000030826	NA	hypothetical protein KOW79_012576 [Hemibagrus wyckioides] [source:nr;gb|KAG7324560.1|]	4.59477	18.8788	31.6481	88.3658	1.15993	6.1889	5.74478	46.2976	4.36454	-3.40623	7.28e-07	1.85e-05
heart	AUIFUG00000007612	proza	108275052	venom prothrombin activator vestarin-D1-like [Source:NCBI gene;Acc:108275052]	4.41841	48.4564	33.1214	12.1756	5.4474	1.47724	2.48621	31.2511	3.13695	-3.30114	5.92e-08	2.21e-06
heart	AUIFUG00000030827	AUIPUG00000030827	NA	tumor necrosis factor receptor superfamily member 11B isoform X1 [Ictalurus punctatus] [source:nr;ref|XP_017340373.1|]	5.03508	35.2005	34.7934	75.2456	9.46083	13.8737	12.2829	48.4132	11.8725	-2.02496	1.53e-06	3.45e-05
heart	AUIFUG00000030832	AUIPUG00000030832	NA	DEP domain-containing mTOR-interacting protein [Ictalurus punctatus] [source:nr;ref|XP_017340315.1|]	6.28639	40.4319	91.6043	313.095	23.1185	31.7667	38.8051	148.377	31.2301	-2.24755	0.000514181	0.0046092
heart	AUIFUG00000030844	AUIPUG00000030844	NA	hypothetical protein KOW79_012531 [Hemibagrus wyckioides] [source:nr;gb|KAG7324515.1|]	4.27784	0.514639	10.2202	0.153446	27.976	42.5634	11.508	3.62943	27.3491	2.89584	0.00634448	0.0337115
heart	AUIFUG00000008321	NA	NA	hypothetical protein KOW79_012531 [Hemibagrus wyckioides] [source:nr;gb|KAG7324515.1|]	3.13578	6.12571	18.1202	19.8002	0.433062	2.32356	0.657731	14.682	1.13812	-3.68269	1.69e-06	3.74e-05
heart	AUIFUG00000008858	syt7a	108275255	synaptotagmin 7 [Source:NCBI gene;Acc:108275255]	2.24117	3.82964	8.68731	11.013	2.50624	2.86571	2.22352	7.84331	2.53182	-1.61283	0.000978151	0.00766566
heart	AUIFUG00000009929	dgkzb	108274966	diacylglycerol kinase zeta-like [Source:NCBI gene;Acc:108274966]	3.30208	2.80792	5.67016	3.50697	3.85252	15.4621	18.0249	3.99502	12.4465	1.6328	0.00640576	0.0339601
heart	AUIFUG00000030911	NA	NA	uncharacterized protein	4.62511	23.2132	24.1538	58.1922	8.6206	10.8627	15.0222	35.1864	11.5018	-1.60818	0.000363361	0.00343099
heart	AUIFUG00000030853	NA	NA	activating molecule in BECN1-regulated autophagy protein 1B isoform X3 [Silurus meridionalis] [source:nr;ref|XP_046715540.1|]	4.2464	12.8843	17.408	44.0515	6.79201	6.38369	5.09914	24.7812	6.09161	-2.0155	0.000123636	0.00141271
heart	AUIFUG00000010229	hal	108275357	histidine ammonia-lyase-like [Source:NCBI gene;Acc:108275357]	5.63014	46.4215	56.6475	48.1325	2.18067	0.667867	0.918179	50.4005	1.25557	-5.27215	6.65e-21	3.47e-18
heart	AUIFUG00000010338	dhtkd1	108275231	dehydrogenase E1 and transketolase domain containing 1 [Source:NCBI gene;Acc:108275231]	3.1773	9.56439	10.4818	6.74319	3.07991	1.93639	2.6136	8.9298	2.5433	-1.80143	0.00012865	0.00145746
heart	AUIFUG00000011316	si:dkey-82f1.1	108275065	DENN domain containing 2A [Source:NCBI gene;Acc:108275065]	7.08113	151.124	145.549	248.073	31.3848	54.5783	55.1401	181.582	47.0344	-1.9488	6.32e-07	1.66e-05
heart	AUIFUG00000030033	AUIPUG00000030033	NA	peroxisome proliferator-activated receptor alpha [Geospiza fortis] [source:nr;ref|XP_030912870.1|]	2.65559	9.05521	6.46733	13.149	2.87834	0.368584	5.34474	9.55719	2.86389	-1.7176	0.00340051	0.0208362
heart	AUIFUG00000011766	fbln1	108275342	fibulin-1-like [Source:NCBI gene;Acc:108275342]	2.29742	9.43458	1.98799	9.69835	2.1376	1.14946	2.86988	7.04031	2.05231	-1.76265	0.00697114	0.036301
heart	AUIFUG00000012666	LOC108274439	108274439	neuronal acetylcholine receptor subunit alpha-7-like [Source:NCBI gene;Acc:108274439]	3.83187	0.889007	0.164301	0.049361	25.0219	19.7984	15.6845	0.367556	20.1683	5.55124	5.19e-17	1.43e-14
heart	AUIFUG00000013400	LOC108275387	108275387	cingulin-like protein 1 [Source:NCBI gene;Acc:108275387]	3.15858	15.8137	7.37832	23.4509	6.93652	2.89905	2.22794	15.5476	4.02117	-1.94004	0.00210858	0.014339
heart	AUIFUG00000013951	pnpla8	108275274	patatin like phospholipase domain containing 8 [Source:NCBI gene;Acc:108275274]	5.08948	10.2046	13.3437	17.9621	23.3817	48.6776	59.71	13.8368	43.9231	1.67003	0.000309222	0.00301539
heart	AUIFUG00000014873	tmem117	108275143	transmembrane protein 117 [Source:NCBI gene;Acc:108275143]	2.22656	1.27542	0.767331	1.76871	4.52901	8.11802	6.53362	1.27049	6.39355	2.34357	2.27e-05	0.000343438
heart	AUIFUG00000015553	cd151	100528313	CD151 molecule (Raph blood group) [Source:NCBI gene;Acc:100528313]	5.71703	61.5899	27.4452	16.1449	166.147	55.5954	94.8686	35.06	105.537	1.5882	0.00989039	0.0471873
heart	AUIFUG00000021868	hprt1	100528167	hypoxanthine phosphoribosyltransferase 1 [Source:NCBI gene;Acc:100528167]	2.24758	4.08206	3.90865	6.01839	1.52436	1.10703	0.00486103	4.6697	0.87875	-2.37495	0.00180773	0.0126791
heart	AUIFUG00000017187	hsd17b12a	108275383	hydroxysteroid 17-beta dehydrogenase 12 [Source:NCBI gene;Acc:108275383]	4.49761	4.20988	5.09703	5.80333	22.0176	35.5495	14.9029	5.03674	24.1567	2.26343	1.55e-05	0.000246093
heart	AUIFUG00000018687	agbl2	108274463	ATP/GTP binding protein like 2 [Source:NCBI gene;Acc:108274463]	4.1211	23.0853	22.3552	52.1041	2.24704	0.202341	2.73716	32.5149	1.72885	-4.20019	5.24e-10	3.26e-08
heart	AUIFUG00000021145	c2cd4a	108275248	C2 calcium-dependent domain-containing protein 4C-like [Source:NCBI gene;Acc:108275248]	4.94247	44.8901	42.8678	40.9571	4.86233	2.4212	3.13805	42.905	3.47386	-3.60646	8.49e-15	1.58e-12
heart	AUIFUG00000021571	lrrc61	108275268	leucine rich repeat containing 61 [Source:NCBI gene;Acc:108275268]	2.52893	2.80164	0.627683	1.61894	6.01433	4.03693	15.9271	1.68275	8.65945	2.34575	0.000134899	0.00151013
heart	AUIFUG00000021614	sh2d7	108275119	SH2 domain containing 7 [Source:NCBI gene;Acc:108275119]	3.4262	8.67483	12.8934	18.1962	3.72866	2.10364	3.65705	13.2548	3.16312	-2.04353	1.42e-05	0.000230715
heart	AUIFUG00000021688	usp3	108275133	ubiquitin specific peptidase 3 [Source:NCBI gene;Acc:108275133]	4.66778	26.1464	39.5703	53.0197	9.65475	9.11593	13.5857	39.5788	10.7855	-1.86982	2.19e-06	4.71e-05
heart	AUIFUG00000021908	islr2	108275408	immunoglobulin superfamily containing leucine rich repeat 2 [Source:NCBI gene;Acc:108275408]	2.57608	11.2218	8.70387	10.1073	2.13251	0.682493	3.77971	10.011	2.19824	-2.1667	6.07e-05	0.000783918
heart	AUIFUG00000021911	stra6	108275409	signaling receptor and transporter of retinol STRA6 [Source:NCBI gene;Acc:108275409]	3.63626	5.99859	8.57698	38.5492	1.40542	0.663882	1.30562	17.7083	1.12497	-3.95067	6.11e-07	1.62e-05
heart	AUIFUG00000022546	lrrk2	108274736	leucine rich repeat kinase 2 [Source:NCBI gene;Acc:108274736]	4.50641	25.2525	34.4652	32.1487	6.10011	13.0645	11.4973	30.6221	10.2206	-1.58769	4.59e-05	0.000615337
heart	AUIFUG00000022806	cpne8	108274474	copine-8-like [Source:NCBI gene;Acc:108274474]	2.35967	9.30734	6.74999	5.15515	0.425243	2.969	1.43889	7.07083	1.61105	-2.1419	0.00166807	0.0118322
heart	AUIFUG00000023055	chchd3b	108275053	proline-rich extensin-like protein EPR1 [Source:NCBI gene;Acc:108275053]	6.30732	127.274	115.414	126.237	31.9644	33.5267	37.5011	122.975	34.3307	-1.84039	1.15e-07	3.86e-06
heart	AUIFUG00000023078	ldhbb	108275055	L-lactate dehydrogenase B-B chain [Source:NCBI gene;Acc:108275055]	6.75186	61.3405	55.9039	43.1403	198.994	202.725	192.086	53.4616	197.935	1.88648	5.05e-07	1.38e-05
heart	AUIFUG00000004197	fbxo31	108274569	F-box protein 31 [Source:NCBI gene;Acc:108274569]	3.22007	6.75398	2.71878	2.51821	18.1567	7.70127	13.5896	3.99699	13.1492	1.69667	0.000444727	0.00405835
heart	AUIFUG00000030791	AUIPUG00000030791	NA	MOB kinase activator 2a isoform X1 [Ictalurus punctatus] [source:nr;ref|XP_017340940.1|]	5.31746	61.9779	50.5147	45.7749	25.1262	10.2581	19.9916	52.7558	18.4587	-1.5109	0.000156669	0.00171395
heart	AUIFUG00000006053	hrasa	100528230	HRas proto-oncogene, GTPase [Source:NCBI gene;Acc:100528230]	2.77352	3.56876	2.69982	1.7079	5.449	11.3149	11.1041	2.65883	9.28932	1.77302	0.00050091	0.00451538
heart	AUIFUG00000008054	hrh2a	108274475	histamine H2 receptor-like [Source:NCBI gene;Acc:108274475]	5.4757	37.2394	37.0282	46.72	3.88243	2.43756	9.00379	40.3292	5.10793	-2.97581	6.48e-05	0.000828719
heart	AUIFUG00000008968	bicc2	108274692	protein bicaudal C homolog 1-B-like [Source:NCBI gene;Acc:108274692]	4.45346	4.46422	1.98187	7.99501	14.1785	35.4133	35.0157	4.8137	28.2025	2.56386	1.44e-06	3.28e-05
heart	AUIFUG00000030880	NA	NA	hypothetical protein PHYPO_G00241710 [Pangasianodon hypophthalmus] [source:nr;gb|KAB5565450.1|]	7.28105	181.858	174.177	306.796	67.9401	64.0189	72.6518	220.944	68.2036	-1.6946	6.37e-06	0.000118126
heart	AUIFUG00000013000	NA	NA	plexin-B2b [Ictalurus punctatus] [source:nr;ref|XP_017340319.1|]	6.57354	93.6094	97.2958	236.775	33.1739	37.0306	35.1507	142.56	35.1184	-2.01985	1.83e-05	0.000283688
heart	AUIFUG00000015046	fuk	108274775	L-fucose kinase-like [Source:NCBI gene;Acc:108274775]	6.07128	54.2028	73.8989	114.375	26.9487	30.7999	25.7438	80.8255	27.8308	-1.53597	0.000163156	0.00177354
heart	AUIFUG00000015819	ptn	108275279	pleiotrophin [Source:NCBI gene;Acc:108275279]	4.47037	66.6973	50.0748	67.2096	21.0668	8.17512	8.49915	61.3272	12.5803	-2.2794	6.96e-06	0.000127283
heart	AUIFUG00000015848	tulp3	108275404	tubby-related protein 3-like [Source:NCBI gene;Acc:108275404]	2.30318	6.50181	4.50433	3.80913	2.74188	0.830122	1.17961	4.93842	1.58387	-1.60901	0.00262632	0.0170266
heart	AUIFUG00000016008	gas2l3	108275071	growth arrest specific 2 like 3 [Source:NCBI gene;Acc:108275071]	5.03558	33.9261	50.0702	86.1575	12.2388	13.5949	28.9984	56.7179	18.2774	-1.63106	0.000491321	0.00444035
heart	AUIFUG00000017594	dnajb9b	108274774	dnaJ homolog subfamily B member 9-like [Source:NCBI gene;Acc:108274774]	2.86766	15.3018	12.442	9.40167	3.53098	4.75867	2.09646	12.3818	3.46204	-1.84563	2.74e-05	0.000402258
heart	AUIFUG00000019068	kcng1	108275559	potassium voltage-gated channel modifier subfamily G member 1 [Source:NCBI gene;Acc:108275559]	2.01031	1.91729	5.84491	9.32659	1.22565	0.50284	0.915012	5.69626	0.881168	-2.66315	0.00148413	0.0107677
heart	AUIFUG00000031040	AUIPUG00000031040	NA	protein SOGA1 isoform X3 [Tachysurus fulvidraco] [source:nr;ref|XP_047662936.1|]	5.55867	24.362	35.6903	81.8073	8.23464	26.2571	9.67544	47.2866	14.7224	-1.68277	0.00378955	0.0226937
heart	AUIFUG00000019414	casp9	108276164	caspase 9 [Source:NCBI gene;Acc:108276164]	3.71511	3.7005	7.61142	3.8135	15.695	17.8804	19.7297	5.04181	17.7684	1.80418	1.48e-05	0.000237704
heart	AUIFUG00000013218	ssr4	108275956	translocon-associated protein subunit delta-like [Source:NCBI gene;Acc:108275956]	2.48444	2.93303	3.58174	1.71274	9.57709	7.36159	9.79911	2.7425	8.9126	1.67325	0.000423296	0.00389881
heart	AUIFUG00000030975	AUIPUG00000030975	NA	hypothetical protein AMELA_G00200470 [Ameiurus melas] [source:nr;gb|KAF4078552.1|]	6.53856	18.6217	21.7453	36.7698	74.7911	146.504	108.195	25.7123	109.83	2.09788	6.78e-06	0.000124627
heart	AUIFUG00000022782	LOC108276216	108276216	lysophosphatidic acid receptor 6-like [Source:NCBI gene;Acc:108276216]	2.69429	1.7872	2.10662	3.34046	8.17256	7.35867	10.1896	2.41143	8.57361	1.83493	0.00546932	0.0301988
heart	AUIFUG00000000576	agmat	108275847	agmatinase [Source:NCBI gene;Acc:108275847]	2.83753	7.39719	6.60568	8.98192	4.54201	0.204693	1.7021	7.6616	2.1496	-1.79667	0.00268124	0.0172707
heart	AUIFUG00000000621	iyd	108275850	iodotyrosine deiodinase [Source:NCBI gene;Acc:108275850]	5.43701	19.0028	18.1463	25.1724	108.595	82.524	44.0432	20.7738	78.3873	1.91831	1.86e-05	0.00028687
heart	AUIFUG00000001743	stk35	108275979	serine/threonine kinase 35 [Source:NCBI gene;Acc:108275979]	2.43842	10.5822	6.45792	6.1958	4.24203	1.31035	1.44267	7.7453	2.33168	-1.70509	0.000673896	0.00569021
heart	AUIFUG00000001863	si:ch73-217n20.1	108276256	complement receptor type 1-like [Source:NCBI gene;Acc:108276256]	4.64016	28.44	35.5131	29.2685	3.07411	2.87202	2.22437	31.0739	2.7235	-3.50186	2.55e-12	2.93e-10
heart	AUIFUG00000002043	ctnnbl1	108276223	catenin beta like 1 [Source:NCBI gene;Acc:108276223]	7.09126	129.444	160.378	220.466	54.9372	45.8237	49.1327	170.096	49.9645	-1.76555	9.85e-07	2.37e-05
heart	AUIFUG00000002091	LOC108276152	108276152	urokinase plasminogen activator surface receptor-like [Source:NCBI gene;Acc:108276152]	5.53832	1.27534	0.912334	1.54507	21.5175	40.0848	82.0475	1.24425	47.8833	5.26531	3.73e-17	1.11e-14
heart	AUIFUG00000002362	ppm1ka	108275812	protein phosphatase 1K, mitochondrial-like [Source:NCBI gene;Acc:108275812]	2.86995	0.513119	1.49379	1.99909	18.8095	4.52461	16.8525	1.33533	13.3955	3.3442	4.71e-07	1.3e-05
heart	AUIFUG00000002702	scp2b	108275753	non-specific lipid-transfer protein-like [Source:NCBI gene;Acc:108275753]	4.47247	15.4302	14.2377	11.2396	57.8471	32.2687	34.3696	13.6358	41.4951	1.60174	9.78e-05	0.00116633
heart	AUIFUG00000002726	nhsa	108275756	Nance-Horan syndrome protein-like [Source:NCBI gene;Acc:108275756]	6.52339	51.3991	68.0821	328.995	19.4827	41.3182	37.1083	149.492	32.6364	-2.19507	0.001181	0.00891664
heart	AUIFUG00000031062	NA	NA	NACHT, LRR and PYD domains-containing protein 12-like, partial [Clarias magur] [source:nr;gb|KAF5894535.1|]	3.81683	24.7389	23.5208	11.8515	2.84479	2.28093	10.828	20.0371	5.3179	-1.91239	0.00104221	0.00806352
heart	AUIFUG00000002888	LOC108275720	108275720	pleckstrin homology domain-containing family G member 1-like [Source:NCBI gene;Acc:108275720]	6.26637	69.89	91.7514	253.701	26.1923	24.4479	45.074	138.448	31.9047	-2.11604	7.53e-05	0.000932858
heart	AUIFUG00000003259	cfi	100306949	complement factor I [Source:NCBI gene;Acc:100306949]	4.66183	10.8453	30.3073	125.398	18.0578	2.28994	3.40588	55.5169	7.91786	-2.81072	0.00120488	0.00905686
heart	AUIFUG00000003339	ttc39b	108275605	tetratricopeptide repeat protein 39B-like [Source:NCBI gene;Acc:108275605]	3.15174	8.16391	10.6436	13.2054	0.707722	3.43822	1.18025	10.671	1.7754	-2.602	2.66e-06	5.56e-05
heart	AUIFUG00000016061	NA	NA	hypothetical protein KOW79_013212 [Hemibagrus wyckioides] [source:nr;gb|KAG7323510.1|]	2.67873	0.509929	0.1654	0.722975	2.36621	15.7053	6.01513	0.466101	8.02887	4.09159	7.35e-07	1.86e-05
heart	AUIFUG00000004417	si:ch73-265d7.2	108275703	C-type natriuretic peptide 2-like [Source:NCBI gene;Acc:108275703]	2.6408	0.128483	0.296451	0.264815	8.85129	11.4314	0.532494	0.229916	6.93838	4.84597	9.99e-05	0.00118791
heart	AUIFUG00000004716	LOC108275687	108275687	FH2 domain-containing protein 1-like [Source:NCBI gene;Acc:108275687]	4.29695	4.72222	4.37936	18.4484	73.1435	21.2733	20.6536	9.18333	38.3568	2.06647	0.00104593	0.00807894
heart	AUIFUG00000008435	ENSIPUT00000012892	NA	synaptonemal complex protein 2 isoform X1 [Ictalurus punctatus] [source:nr;ref|XP_017342951.1|]	2.83035	7.01611	11.0782	9.30626	0.29137	0.162455	0.00155214	9.13352	0.151792	-5.69899	1.08e-14	1.94e-12
heart	AUIFUG00000030925	NA	NA	synaptonemal complex protein 2 isoform X3 [Ictalurus punctatus] [source:nr;ref|XP_017342954.1|]	3.28846	7.27206	12.5837	14.001	8.64e-18	8.64e-18	8.64e-18	11.2856	8.64e-18	-9.33673	1.31e-13	1.86e-11
heart	AUIFUG00000008686	eef1a2	108276238	elongation factor 1-alpha 2 [Source:NCBI gene;Acc:108276238]	4.51919	9.69308	8.70652	13.1993	34.8627	32.2439	26.3984	10.533	31.1683	1.57244	0.000101533	0.00120644
heart	AUIFUG00000009087	sla2b	108276444	Src like adaptor 2 [Source:NCBI gene;Acc:108276444]	4.11507	1.40729	7.60822	5.79462	13.4462	31.3923	16.4681	4.93671	20.4355	2.05151	0.000361598	0.00341606
heart	AUIFUG00000009165	sox18	108275509	SRY-box transcription factor 18 [Source:NCBI gene;Acc:108275509]	2.87334	29.5748	6.4772	1.83005	5.07432	2.56754	1.1837	12.6273	2.94185	-2.09847	0.0100005	0.0474871
heart	AUIFUG00000010331	pcmtd2	108276136	protein-L-isoaspartate (D-aspartate) O-methyltransferase domain containing 2 [Source:NCBI gene;Acc:108276136]	5.65143	100.495	146.573	135.258	20.2718	13.7522	19.4687	127.442	17.8309	-2.83435	3.02e-10	2.02e-08
heart	AUIFUG00000003575	fbxo2	108255117	F-box only protein 2-like [Source:NCBI gene;Acc:108255117]	2.2091	3.1854	1.66333	1.67176	2.55803	8.43063	7.96696	2.17349	6.31854	1.50547	0.00361357	0.021835
heart	AUIFUG00000012049	LOC108275530	108275530	calcium-independent phospholipase A2-gamma-like [Source:NCBI gene;Acc:108275530]	5.78681	66.3187	110.465	162.467	8.6119	17.3734	14.6341	113.084	13.5398	-3.06202	8.01e-09	3.77e-07
heart	AUIFUG00000031001	AUIPUG00000031001	NA	acidic mammalian chitinase [Ictalurus punctatus] [source:nr;ref|XP_017341907.1|]	2.35542	17.3407	8.41598	11.2084	1.68573	0.357986	1.95521	12.3217	1.33297	-3.18562	0.000207992	0.00217401
heart	AUIFUG00000013597	COX42	108275904	cytochrome c oxidase subunit 4 isoform 2, mitochondrial-like [Source:NCBI gene;Acc:108275904]	6.81741	238.096	215.225	154.511	75.3966	58.7502	51.4873	202.61	61.8781	-1.71091	1.1e-05	0.000186597
heart	AUIFUG00000018324	lamb2l	108276201	laminin subunit beta 2 [Source:NCBI gene;Acc:108276201]	4.51289	1.65872	1.80177	2.09953	33.2351	107.185	40.5135	1.85334	60.3112	5.02095	1.67e-15	3.51e-13
heart	AUIFUG00000018737	tnnc1b	108276054	troponin C, slow skeletal and cardiac muscles [Source:NCBI gene;Acc:108276054]	9.87363	597.344	404.833	329.123	2351.06	2364.2	1487.81	443.767	2067.69	2.21991	4.15e-07	1.17e-05
heart	AUIFUG00000019142	flna	101154674	filamin-A [Source:NCBI gene;Acc:101154674]	6.26916	32.6524	64.1745	200.722	18.7794	18.5132	14.8993	99.1831	17.3973	-2.51005	0.000392749	0.0036479
heart	AUIFUG00000019644	zgc:154075	108276260	1-carboxy-3-chloro-3,4-dihydroxycyclo hexa-1,5-diene dehydrogenase-like [Source:NCBI gene;Acc:108276260]	2.04137	7.5254	9.14011	9.02727	3.358	3.64979	1.44391	8.56426	2.81724	-1.59599	0.00268259	0.0172707
heart	AUIFUG00000020319	dhrs3a	108275517	short-chain dehydrogenase/reductase 3-like [Source:NCBI gene;Acc:108275517]	2.26939	10.8399	6.91815	13.7086	3.46357	0.842924	3.26327	10.4889	2.52325	-2.02414	8.39e-05	0.00102628
heart	AUIFUG00000031007	AUIPUG00000031007	NA	rap1 GTPase-activating protein 1 isoform X12 [Ictalurus punctatus] [source:nr;ref|XP_017342991.1|]	2.7509	8.03517	11.2224	6.73544	0.537575	0.348123	1.68906	8.66435	0.858253	-3.3124	2.06e-09	1.1e-07
heart	AUIFUG00000020811	spsb1	108276404	splA/ryanodine receptor domain and SOCS box containing 1 [Source:NCBI gene;Acc:108276404]	4.03701	9.82449	12.0275	62.4379	7.93208	5.27695	3.79479	28.0966	5.66794	-2.30355	0.000426025	0.0039201
heart	AUIFUG00000020890	rerea	108275947	arginine-glutamic acid dipeptide repeats [Source:NCBI gene;Acc:108275947]	6.93705	143.599	146.594	214.363	60.6949	39.1418	74.2159	168.185	58.0175	-1.53385	7.41e-05	0.000923972
heart	AUIFUG00000021002	perm1	108275543	PPARGC1 and ESRR induced regulator, muscle 1 [Source:NCBI gene;Acc:108275543]	2.1759	5.48716	4.08266	20.031	0	0.455018	0.260997	9.86694	0.238672	-5.38988	9.9e-10	5.7e-08
heart	AUIFUG00000031009	AUIPUG00000031009	NA	agrin isoform X8 [Ictalurus punctatus] [source:nr;ref|XP_047016295.1|]	2.42113	5.99444	6.88986	5.88017	1.75349	2.07739	2.35067	6.25482	2.06052	-1.60134	0.000469252	0.00425731
heart	AUIFUG00000030937	AUIPUG00000030937	NA	agrin isoform X2, partial [Clarias magur] [source:nr;gb|KAF5906697.1|]	3.73579	7.40069	9.61877	29.646	3.06489	4.27838	1.83506	15.5552	3.05944	-2.33561	5.02e-05	0.000666753
heart	AUIFUG00000004982	sst6	108275571	somatostatin-2-like [Source:NCBI gene;Acc:108275571]	3.59817	34.3056	33.7266	35.3476	2.60987	1.62002	2.612	34.4599	2.28063	-3.89693	2.86e-15	5.83e-13
heart	AUIFUG00000006315	stat6	108275950	signal transducer and activator of transcription 5B-like [Source:NCBI gene;Acc:108275950]	4.02707	14.5417	18.3046	40.9156	3.3382	3.36025	4.04933	24.5873	3.58259	-2.76792	1.44e-07	4.73e-06
heart	AUIFUG00000031022	NA	NA	disco-interacting protein 2 homolog B-A isoform X2 [Pangasianodon hypophthalmus] [source:nr;ref|XP_034167610.1|]	5.01757	27.4211	28.9439	54.5535	8.43438	15.7662	9.80293	36.9728	11.3345	-1.70445	4.55e-05	0.00061104
heart	AUIFUG00000007396	atf7a	108275872	activating transcription factor 7 [Source:NCBI gene;Acc:108275872]	3.73939	1.66018	3.42721	2.41394	11.3249	16.8945	11.2405	2.50044	13.1533	2.38975	7.8e-06	0.000139757
heart	AUIFUG00000030947	NA	NA	beta-1,4 N-acetylgalactosaminyltransferase 1 isoform X1 [Ictalurus punctatus] [source:nr;ref|XP_017343502.1|]	4.8996	43.1049	47.2049	35.4186	1.78558	0.822946	1.30734	41.9095	1.30529	-4.95959	1.54e-24	1.81e-21
heart	AUIFUG00000030957	AUIPUG00000030957	NA	hypothetical protein AMELA_G00193870 [Ameiurus melas] [source:nr;gb|KAF4077961.1|]	5.61771	92.2044	84.2448	119.249	14.6187	8.00922	10.5855	98.5662	11.0711	-3.1455	5.98e-15	1.16e-12
heart	AUIFUG00000011012	nemp1	108275541	nuclear envelope integral membrane protein 1b-like [Source:NCBI gene;Acc:108275541]	2.85378	2.93267	2.9921	1.94755	10.431	7.67119	6.53722	2.62411	8.21313	1.62422	0.000247599	0.00251923
heart	AUIFUG00000011498	zgc:56699	108276086	gametocyte-specific factor 1-like [Source:NCBI gene;Acc:108276086]	2.70786	0.00217079	1.46178	0.796367	13.3961	6.58453	14.5004	0.75344	11.4937	3.93195	9.17e-10	5.33e-08
heart	AUIFUG00000012148	NA	NA	testis development-related protein [Ictalurus punctatus] [source:nr;ref|XP_017342314.1|]	7.54453	272.531	244.919	397.192	42.0724	90.3076	60.371	304.881	64.2503	-2.24667	1.43e-06	3.27e-05
heart	AUIFUG00000030037	AUIPUG00000030037	NA	cilia- and flagella-associated protein 100 [Ictalurus punctatus] [source:nr;ref|XP_017342214.1|]	3.88487	15.1783	17.9963	28.5513	1.46681	2.53746	2.09077	20.5753	2.03168	-3.33699	3.34e-11	2.83e-09
heart	AUIFUG00000013720	taf11	108275767	TATA-box binding protein associated factor 11 [Source:NCBI gene;Acc:108275767]	4.5142	13.768	7.206	4.16186	26.9417	34.1499	29.7935	8.37862	30.295	1.83349	3.23e-05	0.0004589
heart	AUIFUG00000014501	l1camb	108275777	neural cell adhesion molecule L1.1-like [Source:NCBI gene;Acc:108275777]	3.50924	19.514	21.4446	33.8785	3.91625	3.82013	2.09604	24.9457	3.27747	-2.91786	1.08e-07	3.68e-06
heart	AUIFUG00000014604	irf10	108275783	interferon regulatory factor 4-like [Source:NCBI gene;Acc:108275783]	3.05555	14.0285	12.0027	16.4249	1.73704	3.03039	3.78501	14.1521	2.85082	-2.31456	1.09e-07	3.71e-06
heart	AUIFUG00000015539	ogfr	108276469	opioid growth factor receptor [Source:NCBI gene;Acc:108276469]	3.69454	12.2431	11.6962	13.0122	3.51966	5.71152	2.87926	12.3172	4.03681	-1.6126	0.000191083	0.00202433
heart	AUIFUG00000015849	tp53inp2	108275888	tumor protein p53 inducible nuclear protein 2 [Source:NCBI gene;Acc:108275888]	4.82212	25.51	32.7019	102.978	8.6137	14.2009	16.3298	53.7299	13.0481	-2.04013	0.000740091	0.00614135
heart	AUIFUG00000016908	sgk2a	108276347	serum/glucocorticoid regulated kinase 2 [Source:NCBI gene;Acc:108276347]	2.93317	5.22583	3.74847	2.00498	17.5917	8.49603	14.3731	3.65976	13.487	1.86551	0.00151334	0.0109247
heart	AUIFUG00000017801	atp6ap1a	108276329	ATPase H+ transporting accessory protein 1 [Source:NCBI gene;Acc:108276329]	2.14655	7.64988	4.36576	6.12037	1.30679	0.664132	1.4351	6.04534	1.13534	-2.38232	9.15e-05	0.00110415
heart	AUIFUG00000018899	Iqsec1	108276315	IQ motif and SEC7 domain-containing protein 1-like [Source:NCBI gene;Acc:108276315]	5.6109	78.0477	73.5942	72.5761	16.7138	16.4606	26.3899	74.7393	19.8548	-1.9117	3.34e-06	6.82e-05
heart	AUIFUG00000020378	nrarpa	108276760	NOTCH regulated ankyrin repeat protein [Source:NCBI gene;Acc:108276760]	6.23655	17.6027	15.7718	63.6243	57.6775	93.2397	180.966	32.3329	110.628	1.77613	0.00251736	0.0165142
heart	AUIFUG00000021433	rc3h2	108276736	roquin-2-like [Source:NCBI gene;Acc:108276736]	3.8213	11.9896	11.8568	21.3649	6.90223	5.27022	3.53332	15.0704	5.23526	-1.51619	0.00601806	0.0324737
heart	AUIFUG00000021733	rasgef1bb	108276874	ras-GEF domain-containing family member 1B-B [Source:NCBI gene;Acc:108276874]	8.20004	164.135	443.801	830.978	61.485	123.239	206.186	479.638	130.304	-1.87991	0.00111914	0.00854591
heart	AUIFUG00000001936	prkab1b	100528577	5'-AMP-activated protein kinase subunit beta-1 [Source:NCBI gene;Acc:100528577]	4.19383	2.93369	4.6162	1.47961	19.6869	24.2639	27.3079	3.00983	23.7529	2.93856	4.26e-11	3.54e-09
heart	AUIFUG00000043985	AUIPUG00000043985	NA	uncharacterized protein	5.81659	21.6853	52.1971	310.545	0.41965	4.39253	2.09218	128.142	2.30146	-5.7881	4.72e-09	2.36e-07
heart	AUIFUG00000031174	NA	NA	hypothetical protein AMELA_G00154040 [Ameiurus melas] [source:nr;gb|KAF4082661.1|]	3.75546	10.4617	19.2013	43.7807	3.32733	3.99812	5.35376	24.4813	4.2264	-2.52759	3.1e-05	0.000444024
heart	AUIFUG00000022673	rab36	100528398	RAB36, member RAS oncogene family [Source:NCBI gene;Acc:100528398]	3.68727	1.40598	2.84756	4.10096	9.25438	19.1495	24.5594	2.78483	17.6544	2.68166	1.03e-06	2.47e-05
heart	AUIFUG00000022862	stard7	108277293	StAR related lipid transfer domain containing 7 [Source:NCBI gene;Acc:108277293]	4.49337	11.3551	23.5598	84.0117	11.1779	6.25227	8.23336	39.6422	8.55451	-2.20648	0.000258903	0.00260079
heart	AUIFUG00000031119	AUIPUG00000031119	NA	hypothetical protein AMELA_G00153670 [Ameiurus melas] [source:nr;gb|KAF4082631.1|]	3.08854	7.78068	7.35892	12.3635	1.93153	3.02278	2.87377	9.1677	2.60936	-1.80558	0.000193871	0.00204464
heart	AUIFUG00000024332	csgalnact1a	108277248	chondroitin sulfate N-acetylgalactosaminyltransferase 1 [Source:NCBI gene;Acc:108277248]	3.95624	8.93158	14.5646	45.8146	3.6277	1.79332	4.69868	23.1036	3.37324	-2.76122	4.27e-06	8.5e-05
heart	AUIFUG00000003888	parp9	108266415	poly [ADP-ribose] polymerase 9-like [Source:NCBI gene;Acc:108266415]	5.48855	10.076	9.90296	14.2632	48.4904	72.944	81.9267	11.414	67.787	2.5764	1.14e-10	8.44e-09
heart	AUIFUG00000024662	prnpb	108277194	prion protein [Source:NCBI gene;Acc:108277194]	3.66514	7.25843	0.63582	0.975159	27.6976	21.7305	31.3584	2.95647	26.9288	3.1718	0.000114581	0.00133151
heart	AUIFUG00000024708	ENSIPUT00000038336	NA	rab11 family-interacting protein 1 isoform X1 [Ictalurus punctatus] [source:nr;ref|XP_017343940.2|]	10.6163	908.65	1374.42	4126.3	381.515	711.415	471.459	2136.46	521.463	-2.03454	0.000462155	0.00419698
heart	AUIFUG00000024767	ess2	108276843	ess-2 splicing factor homolog [Source:NCBI gene;Acc:108276843]	5.63529	44.2551	62.7995	75.9159	15.5961	18.9994	22.9949	60.9902	19.1968	-1.6661	3.84e-05	0.000532734
heart	AUIFUG00000024772	dusp11	108277348	dual specificity phosphatase 11 [Source:NCBI gene;Acc:108277348]	3.03803	12.753	9.31157	15.5945	3.45726	2.5614	2.09426	12.553	2.70431	-2.19027	2.65e-07	8.02e-06
heart	AUIFUG00000024806	vldlr	108277138	very low density lipoprotein receptor [Source:NCBI gene;Acc:108277138]	5.29977	10.8421	12.0035	20.3048	49.3386	52.8472	70.6888	14.3835	57.6249	2.01202	4.67e-07	1.3e-05
heart	AUIFUG00000031126	AUIPUG00000031126	NA	integumentary mucin C.1 [Ictalurus punctatus] [source:nr;ref|XP_047016813.1|]	2.80023	4.59614	13.9592	39.4114	0.557904	0.335201	0.651996	19.3223	0.515034	-5.1731	3.02e-10	2.02e-08
heart	AUIFUG00000024895	si:busm1-57f23.1	108276545	cystatin-like [Source:NCBI gene;Acc:108276545]	7.74954	568.651	504.192	335.245	78.4409	50.9577	112.108	469.363	80.5022	-2.54323	1.23e-08	5.53e-07
heart	AUIFUG00000031128	AUIPUG00000031128	NA	phospholipid phosphatase-related protein type 1 [Ictalurus punctatus] [source:nr;ref|XP_017343788.1|]	6.19297	98.1987	82.4535	150.276	26.3973	25.7016	24.1753	110.309	25.4247	-2.1149	4.66e-08	1.79e-06
heart	AUIFUG00000003380	slc27a6	108277201	long-chain fatty acid transport protein 6-like [Source:NCBI gene;Acc:108277201]	2.36889	8.15973	7.92801	2.5801	1.19593	1.1333	1.95604	6.22261	1.42842	-2.12554	0.000285044	0.00281177
heart	AUIFUG00000003711	fgl1b	108276939	fibrinogen-like protein 1 [Source:NCBI gene;Acc:108276939]	2.63632	5.10455	9.14424	13.1226	0.251849	1.38676	0.525161	9.1238	0.721258	-3.6582	5.67e-07	1.52e-05
heart	AUIFUG00000003815	stoml3b	108277281	erythrocyte band 7 integral membrane protein-like [Source:NCBI gene;Acc:108277281]	3.53685	3.82518	2.41627	3.94389	22.8823	15.3441	17.903	3.39512	18.7098	2.46844	1.63e-08	7.11e-07
heart	AUIFUG00000031071	AUIPUG00000031071	NA	synaptotagmin-like protein 2 isoform X1 [Ictalurus punctatus] >ref|XP_017345123.1| synaptotagmin-like protein 2 isoform X1 [Ictalurus punctatus] [source:nr;ref|XP_017345122.1|]	6.6054	4.34002	13.3131	11.1116	72.8252	166.64	209.718	9.58822	149.728	3.96634	8.85e-12	8.79e-10
heart	AUIFUG00000031139	AUIPUG00000031139	NA	hypothetical protein [Pangasius djambal] [source:nr;gb|MCJ8742541.1|]	4.98843	35.3278	26.5588	77.0551	7.78643	15.1156	7.19175	46.3139	10.0313	-2.20568	7.25e-06	0.000131559
heart	AUIFUG00000006340	LOC108277187	108277187	heat shock cognate 71 kDa protein [Source:NCBI gene;Acc:108277187]	4.34585	7.395	7.18228	3.08511	47.1321	32.9065	45.7334	5.88746	41.924	2.80571	4.68e-11	3.77e-09
heart	AUIFUG00000043982	NA	NA	roundabout homolog 3 isoform X1 [Ictalurus punctatus] [source:nr;ref|XP_047017060.1|]	2.63364	5.74166	10.6297	10.3146	2.12518	2.70927	2.61316	8.89531	2.48254	-1.83296	0.000253384	0.00256418
heart	AUIFUG00000007081	fez1	108277233	fasciculation and elongation protein zeta 1 [Source:NCBI gene;Acc:108277233]	4.48004	13.8901	2.13556	2.32116	54.6629	39.2879	49.0012	6.11561	47.6507	2.94911	1.12e-05	0.000188901
heart	AUIFUG00000007181	ccdc83	108276959	coiled-coil domain-containing protein 83-like [Source:NCBI gene;Acc:108276959]	4.17637	3.95243	5.21303	0.722078	38.2874	58.376	22.7438	3.29585	39.8024	3.55343	6.67e-10	4.09e-08
heart	AUIFUG00000031142	NA	NA	E3 ubiquitin-protein ligase CBL-B [Ictalurus punctatus] [source:nr;ref|XP_017344380.1|]	2.57841	0.8938	0.908023	1.51398	6.04676	6.05986	4.44622	1.10527	5.51761	2.34543	1.51e-05	0.000241034
heart	AUIFUG00000011695	map3k7cl	108277107	MAP3K7 C-terminal like [Source:NCBI gene;Acc:108277107]	2.95471	4.97326	4.49978	4.28675	21.0519	11.829	8.63057	4.5866	13.8372	1.59095	0.000551294	0.00485377
heart	AUIFUG00000011031	trim3b	108276924	tripartite motif-containing protein 3-like [Source:NCBI gene;Acc:108276924]	4.5076	28.311	14.5689	35.473	8.65315	6.56001	7.57943	26.1176	7.59753	-1.77403	0.000179222	0.00191605
heart	AUIFUG00000010637	mis18a	108276569	MIS18 kinetochore protein A [Source:NCBI gene;Acc:108276569]	2.49703	11.4756	7.50712	8.02498	2.33207	1.45859	2.22056	9.00257	2.00374	-2.15083	7.94e-06	0.000141551
heart	AUIFUG00000010234	stard13a	108277230	StAR related lipid transfer domain containing 13 [Source:NCBI gene;Acc:108277230]	3.94586	7.14647	14.8622	45.0024	1.44447	6.16811	3.65952	22.337	3.75737	-2.56908	0.00027831	0.00276844
heart	AUIFUG00000009722	dclk1a	108276561	doublecortin like kinase 1 [Source:NCBI gene;Acc:108276561]	2.16376	7.01459	10.9071	3.62532	0.162967	1.35728	0.00348761	7.18234	0.507911	-3.82074	2.1e-06	4.56e-05
heart	AUIFUG00000008996	uspl1	108277135	ubiquitin specific peptidase like 1 [Source:NCBI gene;Acc:108277135]	6.90402	32.0102	32.2266	32.9592	86.2405	104.39	101.008	32.3987	97.2129	1.5849	1.16e-05	0.000194925
heart	AUIFUG00000031147	AUIPUG00000031147	NA	cytochrome c oxidase assembly factor 4 homolog, mitochondrial [Ictalurus punctatus] >ref|XP_017344147.1| cytochrome c oxidase assembly factor 4 homolog, mitochondrial [Ictalurus punctatus] [source:nr;ref|XP_017344146.1|]	3.1048	13.0089	17.9682	11.5096	1.46215	1.30795	3.90958	14.1622	2.22656	-2.66394	5.01e-08	1.9e-06
heart	AUIFUG00000012559	ovca2	108277134	OVCA2 serine hydrolase domain containing [Source:NCBI gene;Acc:108277134]	3.30302	6.49977	2.1271	3.76335	15.9949	11.8312	14.8961	4.13007	14.2407	1.77764	0.00128223	0.0095465
heart	AUIFUG00000031089	AUIPUG00000031089	NA	unconventional myosin-XVIIIb isoform X4 [Ictalurus punctatus] [source:nr;ref|XP_047017094.1|]	7.51424	105.599	277.866	325.669	58.5287	88.5861	97.2154	236.378	81.4434	-1.53687	0.000774596	0.00638531
heart	AUIFUG00000013378	slc4a5b	108276580	electrogenic sodium bicarbonate cotransporter 4-like [Source:NCBI gene;Acc:108276580]	2.79845	16.4488	6.77514	14.3065	0	0.172482	0.775199	12.5102	0.315894	-5.30878	1.09e-10	8.08e-09
heart	AUIFUG00000013554	il1b	100304697	interleukin 1, beta [Source:NCBI gene;Acc:100304697]	3.56975	2.17045	3.59352	4.17403	6.91988	19.9588	34.7457	3.31267	20.5415	2.62989	0.000292778	0.00287296
heart	AUIFUG00000013792	erap1a	108276965	endoplasmic reticulum aminopeptidase 1-like [Source:NCBI gene;Acc:108276965]	4.46063	3.18997	3.16266	5.95776	26.0953	35.7533	39.5904	4.10346	33.813	3.06663	3.46e-12	3.91e-10
heart	AUIFUG00000014737	ptpn11a	108277290	protein tyrosine phosphatase non-receptor type 11 [Source:NCBI gene;Acc:108277290]	3.86274	16.453	19.1901	24.8973	4.46035	4.47054	4.1826	20.1801	4.37117	-2.19565	6.45e-09	3.09e-07
heart	AUIFUG00000031092	NA	NA	N-lysine methyltransferase KMT5A-A [Ictalurus punctatus] >ref|XP_047016591.1| N-lysine methyltransferase KMT5A-A [Ictalurus punctatus] >ref|XP_047016592.1| N-lysine methyltransferase KMT5A-A [Ictalurus punctatus] [source:nr;ref|XP_017344060.1|]	6.11484	33.1555	24.1382	21.0811	83.3573	113.159	92.5155	26.1249	96.344	1.87829	9.79e-07	2.37e-05
heart	AUIFUG00000031163	AUIPUG00000031163	NA	huntingtin-interacting protein 1-related protein isoform X1 [Ictalurus punctatus] [source:nr;ref|XP_017344061.1|]	4.16395	3.19	3.45855	5.71706	17.2638	25.0555	26.9156	4.12187	23.0783	2.5058	6.32e-09	3.03e-07
heart	AUIFUG00000031095	NA	NA	hypothetical protein PHYPO_G00078150 [Pangasianodon hypophthalmus] [source:nr;gb|KAB5543357.1|]	3.50731	8.1549	3.75717	0.73328	19.7767	20.7705	34.4904	4.21512	25.0126	2.54818	0.000261279	0.00262005
heart	AUIFUG00000017390	ehd1b	108276895	EH domain-containing protein 1-like [Source:NCBI gene;Acc:108276895]	3.54021	16.7068	14.1032	20.9203	5.68101	4.16545	4.70512	17.2434	4.85052	-1.81404	3.03e-06	6.22e-05
heart	AUIFUG00000031098	AUIPUG00000031098	NA	ubiquinol-cytochrome-c reductase complex assembly factor 3 [Ictalurus punctatus] [source:nr;ref|XP_017344477.1|]	4.47958	19.1233	11.0935	2.88459	45.4526	32.4306	51.481	11.0338	43.1214	1.95852	0.00198248	0.0136547
heart	AUIFUG00000018142	il2rga	NA	interleukin 2 receptor, gamma a [Source:ZFIN;Acc:ZDB-GENE-080402-1]	5.37394	23.9795	61.282	58.9157	9.76296	10.2073	7.32111	48.0591	9.09713	-2.39699	2.06e-08	8.83e-07
heart	AUIFUG00000018712	zbtb21	108277221	zinc finger and BTB domain containing 21 [Source:NCBI gene;Acc:108277221]	3.93053	6.50921	20.1092	66.1981	0.902837	2.35933	1.4387	30.9388	1.56696	-4.29368	4.84e-08	1.85e-06
heart	AUIFUG00000019274	efnb3a	108277042	ephrin-B3-like [Source:NCBI gene;Acc:108277042]	2.03608	1.27671	1.35857	2.28824	6.03022	6.0775	8.0987	1.64117	6.73548	2.05967	0.00014273	0.00158082
heart	AUIFUG00000022205	pcdh10a	108260683	protocadherin 10 [Source:NCBI gene;Acc:108260683]	2.64167	5.48641	4.37643	14.826	2.70477	2.54946	1.7026	8.22963	2.31894	-1.80878	0.00232449	0.0155148
heart	AUIFUG00000031103	AUIPUG00000031103	NA	collagenase 3 [Ictalurus punctatus] [source:nr;ref|XP_017344515.1|]	2.2324	0.641305	2.82601	2.5821	4.88904	14.4645	7.32078	2.01647	8.89143	2.13569	0.00635334	0.0337378
heart	AUIFUG00000031104	AUIPUG00000031104	NA	matrix metalloproteinase 13 precursor [Ictalurus punctatus] >gb|ADD84683.1| matrix metalloproteinase 13 [Ictalurus punctatus] [source:nr;ref|NP_001187264.1|]	2.39698	4.71822	4.79203	3.52906	10.4868	14.1958	12.6752	4.34644	12.4526	1.51043	0.00719926	0.0371589
heart	AUIFUG00000020914	acer3	108276919	alkaline ceramidase 3 [Source:NCBI gene;Acc:108276919]	2.31238	1.65754	2.08089	0.66014	5.19922	6.05777	4.96721	1.46619	5.40807	1.81452	0.000156933	0.00171584
heart	AUIFUG00000031105	NA	NA	hypothetical protein NFI96_016316 [Prochilodus magdalenae] [source:nr;gb|KAI4874429.1|]	2.50176	4.08345	4.66214	9.36215	0.778215	0.177252	0.13424	6.03591	0.363235	-3.88368	4.46e-11	3.63e-09
heart	AUIFUG00000031106	NA	NA	glycerophosphodiester phosphodiesterase domain-containing protein 5 isoform X2 [Ictalurus punctatus] [source:nr;ref|XP_047016674.1|]	3.37494	7.78132	11.0868	11.6486	4.0209	2.56819	2.35548	10.1722	2.98152	-1.74302	2.48e-05	0.000369587
heart	AUIFUG00000031107	NA	NA	glycerophosphodiester phosphodiesterase domain-containing protein 5 isoform X2 [Ictalurus punctatus] [source:nr;ref|XP_047016674.1|]	3.99798	13.0104	17.0926	24.5827	1.27233	1.61729	3.64949	18.2286	2.1797	-3.05545	2.45e-10	1.66e-08
heart	AUIFUG00000005174	zdhhc8a	108277273	probable palmitoyltransferase ZDHHC8 [Source:NCBI gene;Acc:108277273]	3.57207	14.7959	18.8928	28.2935	0.331683	2.0524	2.21591	20.6607	1.53333	-3.76875	4.39e-12	4.85e-10
heart	AUIFUG00000005414	sgsm1b	108276524	small G protein signaling modulator 1-like [Source:NCBI gene;Acc:108276524]	2.11307	0.512401	1.76423	0.61321	6.04347	4.96296	6.14083	0.963281	5.71575	2.53338	5.27e-05	0.000694173
heart	AUIFUG00000031114	NA	NA	band 4.1-like protein 4 isoform X3 [Ictalurus punctatus] [source:nr;ref|XP_047016892.1|]	6.10503	93.9903	95.783	132.262	19.3021	41.7778	25.7443	107.345	28.9414	-1.89127	0.000150453	0.00164979
heart	AUIFUG00000031115	NA	NA	hypothetical protein AMELA_G00150960 [Ameiurus melas] [source:nr;gb|KAF4082389.1|]	2.0061	8.1593	4.8111	5.11475	0.428995	1.88877	1.69577	6.02838	1.33785	-2.18309	0.000528873	0.00470495
heart	AUIFUG00000008874	NA	NA	sialic acid-binding Ig-like lectin 10 [Ictalurus punctatus] [source:nr;ref|XP_017346636.1|]	3.04395	15.8129	12.1518	14.3562	1.16888	2.87431	4.43451	14.107	2.8259	-2.32478	8.17e-06	0.000144552
heart	AUIFUG00000043989	NA	NA	hypothetical protein AMELA_G00107140 [Ameiurus melas] [source:nr;gb|KAF4086496.1|]	2.08034	5.99219	4.05834	4.29917	1.1908	0.518065	2.99392	4.78323	1.5676	-1.59412	0.00450651	0.0258883
heart	AUIFUG00000031201	AUIPUG00000031201	NA	paralemmin 1b [Ictalurus punctatus] [source:nr;ref|XP_017346703.1|]	6.24613	116.433	88.2927	110.812	24.9801	28.7464	43.2461	105.179	32.3242	-1.70199	1.7e-05	0.000266167
heart	AUIFUG00000008279	LOC108278067	108278067	gamma-interferon-inducible lysosomal thiol reductase-like [Source:NCBI gene;Acc:108278067]	5.01126	11.8606	13.0358	11.2001	66.3736	65.1178	42.8646	12.0322	58.1187	2.26959	1.75e-07	5.62e-06
heart	AUIFUG00000031265	NA	NA	zona pellucida sperm-binding protein 4 isoform X1 [Ictalurus punctatus] [source:nr;ref|XP_017346658.1|]	3.86605	8.64e-18	8.64e-18	8.64e-18	23.5796	53.7338	24.571	8.64e-18	33.9615	10.9269	3.6e-09	1.85e-07
heart	AUIFUG00000009708	LOC108278027	108278027	tripartite motif-containing protein 16-like [Source:NCBI gene;Acc:108278027]	2.36514	1.79051	8.71367	26.3478	1.76117	1.6074	2.08934	12.284	1.8193	-2.74182	0.000140205	0.00155837
heart	AUIFUG00000013129	brca2	108278342	BRCA2 DNA repair associated [Source:NCBI gene;Acc:108278342]	6.04984	59.5592	86.6366	128.995	6.40175	10.178	4.97059	91.7303	7.18346	-3.67432	4.46e-14	6.91e-12
heart	AUIFUG00000031238	AUIPUG00000031238	NA	complement C4-A [Ictalurus punctatus] [source:nr;ref|XP_017346150.1|]	5.18487	59.814	40.6537	164.393	7.24034	8.29849	8.10158	88.2869	7.88014	-3.48222	1.42e-10	1.01e-08
heart	AUIFUG00000013610	spartb	108277982	spartin-like [Source:NCBI gene;Acc:108277982]	4.47034	32.2656	30.5847	39.281	7.8284	4.81053	5.75099	34.0438	6.12997	-2.46048	1.49e-09	8.3e-08
heart	AUIFUG00000014289	tekt1	108277944	tektin 1 [Source:NCBI gene;Acc:108277944]	4.06057	15.5624	26.2402	48.9084	1.6445	5.03404	1.44358	30.237	2.70737	-3.4824	7.65e-09	3.61e-07
heart	AUIFUG00000014302	xaf1	108277945	XIAP associated factor 1 [Source:NCBI gene;Acc:108277945]	4.19937	18.4952	22.803	54.1837	10.3204	11.9514	6.66944	31.8273	9.64709	-1.71571	0.000257151	0.00258973
heart	AUIFUG00000005372	ftr14l	108263523	tripartite motif-containing protein 16-like [Source:NCBI gene;Acc:108263523]	2.80407	13.519	13.7955	16.9609	0.0771584	0.315998	0.389955	14.7585	0.261037	-5.79246	6.3e-21	3.38e-18
heart	AUIFUG00000031251	AUIPUG00000031251	NA	serine/threonine-protein kinase N2 [Ictalurus punctatus] [source:nr;ref|XP_017346775.2|]	8.48358	217.952	515.149	1069.34	84.1922	94.8252	119.429	600.814	99.4822	-2.59405	9.82e-07	2.37e-05
heart	AUIFUG00000031316	AUIPUG00000031316	NA	uncharacterized protein	2.70023	2.68287	8.1043	17.4554	1.09783	1.89819	1.43811	9.4142	1.47804	-2.65943	0.000438199	0.00401049
heart	AUIFUG00000001147	pla2g4aa	108277761	phospholipase A2 group IVA [Source:NCBI gene;Acc:108277761]	4.35906	26.0162	14.7182	37.0363	8.27142	5.77451	10.1884	25.9236	8.0781	-1.67455	0.000449548	0.00409637
heart	AUIFUG00000001015	rnf183	NA	ring finger protein 183 [Source:ZFIN;Acc:ZDB-GENE-060929-1090]	2.49482	1.91259	1.06919	2.31293	3.49112	7.97474	10.3162	1.76491	7.26067	2.03931	0.00201909	0.0138357
heart	AUIFUG00000000887	hspb6	108277671	alpha-crystallin A chain-like [Source:NCBI gene;Acc:108277671]	4.03777	2.54917	1.22047	2.35849	21.8211	34.2981	27.1802	2.04271	27.7665	3.76034	2.35e-12	2.75e-10
heart	AUIFUG00000000794	hsc70	108277666	heat shock cognate 71 kDa protein-like [Source:NCBI gene;Acc:108277666]	5.10242	17.4689	17.0663	4.46913	57.4147	38.0393	138.496	13.0014	77.9832	2.57699	1.56e-05	0.000247873
heart	AUIFUG00000000770	si:dkey-238d18.5	108277879	sialoadhesin-like [Source:NCBI gene;Acc:108277879]	2.00788	4.46633	8.23273	8.18358	1.31004	0.353634	1.56378	6.96088	1.07582	-2.63529	4.17e-07	1.17e-05
heart	AUIFUG00000000755	NA	NA	sialoadhesin isoform X3 [Ictalurus punctatus] [source:nr;ref|XP_017346383.1|]	3.51443	6.2438	3.60088	0.989061	14.3861	15.8182	24.299	3.61125	18.1678	2.30143	0.000137545	0.00153335
heart	AUIFUG00000000730	LOC108277878	108277878	sialoadhesin-like [Source:NCBI gene;Acc:108277878]	3.43935	5.99097	3.90416	2.77736	22.5079	17.4095	16.5976	4.22416	18.8383	2.12957	3.9e-07	1.12e-05
heart	AUIFUG00000024255	LOC108277732	108277732	uncharacterized LOC108277732 [Source:NCBI gene;Acc:108277732]	8.50802	62.4914	96.8093	82.653	304.553	508.553	496.021	80.6512	436.376	2.4358	6.58e-09	3.14e-07
heart	AUIFUG00000031261	NA	NA	uncharacterized protein LOC108277732 isoform X2 [Ictalurus punctatus] [source:nr;ref|XP_017346081.1|]	7.27754	44.7625	31.3445	50.1607	75.6126	202.7	203.579	42.0892	160.63	1.9324	7.56e-05	0.000935522
heart	AUIFUG00000031323	NA	NA	B-cell receptor CD22 isoform X7 [Ictalurus punctatus] [source:nr;ref|XP_017346095.1|]	5.00087	13.8994	15.7151	5.50237	16.6788	67.1623	59.8428	11.7056	47.8946	2.02539	0.000478803	0.00433557
heart	AUIFUG00000024251	si:dkey-24p1.1	108277734	B-cell receptor CD22-like [Source:NCBI gene;Acc:108277734]	7.21694	15.176	17.8229	11.2615	118.926	262.9	363.646	14.7535	248.491	4.06991	8.14e-14	1.18e-11
heart	AUIFUG00000024166	vwde	108278004	von Willebrand factor D and EGF domains [Source:NCBI gene;Acc:108278004]	2.74126	6.12274	7.19595	8.1964	2.80413	2.8547	1.05198	7.1717	2.23694	-1.66585	0.00101202	0.00787537
heart	AUIFUG00000031324	AUIPUG00000031324	NA	scavenger receptor class F member 1 isoform X2 [Ictalurus punctatus] [source:nr;ref|XP_017346021.1|]	8.36429	214.764	413.387	995.963	67.7152	148.122	177.966	541.371	131.268	-2.04396	0.00024335	0.00248814
heart	AUIFUG00000023256	rilp	108277706	Rab interacting lysosomal protein [Source:NCBI gene;Acc:108277706]	2.81597	14.0284	13.3446	14.6115	1.73345	3.03748	4.56673	13.9949	3.11255	-2.17372	7.58e-07	1.91e-05
heart	AUIFUG00000023166	si:dkey-118k5.3	108277747	NLR family member X1-like [Source:NCBI gene;Acc:108277747]	3.57163	9.17812	5.25638	3.59746	16.1575	13.438	26.9107	6.01065	18.8354	1.63837	0.0054641	0.0301788
heart	AUIFUG00000031325	NA	NA	TPA: putative transposase [Xenopus tropicalis] [source:nr;tpe|CAH17861.1|]	2.19436	6.25129	4.22921	15.8848	0.0635709	1.67155	0.265742	8.78842	0.666955	-3.72109	4.6e-06	9.05e-05
heart	AUIFUG00000023123	tmem160	108278392	transmembrane protein 160 [Source:NCBI gene;Acc:108278392]	2.48333	1.91381	2.97692	1.42707	9.41072	6.87187	5.4924	2.10594	7.25833	1.76428	0.00099107	0.00774446
heart	AUIFUG00000021503	mipepa	108277681	mitochondrial intermediate peptidase [Source:NCBI gene;Acc:108277681]	3.83409	19.638	19.771	9.4614	6.05108	3.85652	5.87884	16.2901	5.26215	-1.62941	0.000214774	0.00223371
heart	AUIFUG00000020892	nars2	108277415	asparaginyl-tRNA synthetase 2, mitochondrial [Source:NCBI gene;Acc:108277415]	4.38208	22.0649	27.2863	40.2605	5.07901	12.2471	7.71122	29.8705	8.34578	-1.84083	6.8e-05	0.000861703
heart	AUIFUG00000043991	AUIPUG00000043991	NA	cytochrome P450 2M1 [Ictalurus punctatus] [source:nr;ref|XP_017347065.1|]	3.59323	14.1568	15.1423	17.7649	1.15519	0.33936	0.265604	15.688	0.586718	-4.61927	6.94e-21	3.52e-18
heart	AUIFUG00000004318	wdr81	108277903	WD repeat domain 81 [Source:NCBI gene;Acc:108277903]	4.53965	29.8428	34.6201	33.7509	9.29226	7.206	11.2345	32.738	9.24425	-1.81916	1.43e-06	3.25e-05
heart	AUIFUG00000005593	vps53	108277859	VPS53 subunit of GARP complex [Source:NCBI gene;Acc:108277859]	4.81796	41.0646	40.7694	40.4108	13.0287	5.9472	13.1942	40.7482	10.7234	-1.91841	1.95e-06	4.27e-05
heart	AUIFUG00000005693	exo5	108277413	exonuclease 5 [Source:NCBI gene;Acc:108277413]	6.05679	66.1883	62.3596	80.4724	11.0444	11.9831	16.33	69.6734	13.1192	-2.40725	7.79e-11	6.01e-09
heart	AUIFUG00000005982	lrrc75a	108278186	leucine-rich repeat-containing protein 75A-like [Source:NCBI gene;Acc:108278186]	2.75614	4.07767	2.55405	1.46562	12.4766	4.67513	12.1487	2.69911	9.76681	1.83509	0.00232178	0.0155022
heart	AUIFUG00000006595	ift20	100528706	intraflagellar transport 20 [Source:NCBI gene;Acc:100528706]	4.84108	12.6254	13.4844	10.6906	32.7032	42.2901	36.9802	12.2668	37.3245	1.59878	7.2e-06	0.000130814
heart	AUIFUG00000006893	ckmb	100329226	creatine kinase, M-type [Source:NCBI gene;Acc:100329226]	9.70691	672.331	590.362	204.85	2714.41	1233.94	2013.36	489.181	1987.24	2.02212	0.000222317	0.00230194
heart	AUIFUG00000006993	mark4b	108277475	microtubule affinity regulating kinase 4 [Source:NCBI gene;Acc:108277475]	4.81212	28.3138	30.8902	54.57	7.60624	8.46832	10.8426	37.9246	8.97237	-2.07399	2.42e-07	7.42e-06
heart	AUIFUG00000007067	si:dkey-182i3.11	108277482	toll-like receptor 3 [Source:NCBI gene;Acc:108277482]	2.10055	8.54237	5.40952	5.89779	0	0.316375	0.518101	6.61656	0.278159	-4.61068	1.62e-10	1.13e-08
heart	AUIFUG00000007736	sgsm2	108277483	small G protein signaling modulator 2-like [Source:NCBI gene;Acc:108277483]	4.46569	11.0991	18.9003	40.6215	4.148	13.1658	4.18797	23.5403	7.16726	-1.7141	0.00500872	0.0282688
heart	AUIFUG00000007886	aldh3a2a	108277491	fatty aldehyde dehydrogenase-like [Source:NCBI gene;Acc:108277490]	3.4337	20.5311	18.7328	13.6504	2.59632	2.71696	2.8745	17.6381	2.72926	-2.68994	3.34e-09	1.74e-07
heart	AUIFUG00000012941	pih1d2	108278099	PIH1 domain containing 2 [Source:NCBI gene;Acc:108278099]	3.55104	18.6188	18.7307	14.1636	4.84288	3.68469	4.05182	17.171	4.19313	-2.02781	2.4e-05	0.000360203
heart	AUIFUG00000013869	LOC108277849	108277849	ankyrin repeat and EF-hand domain-containing protein 1-like [Source:NCBI gene;Acc:108277849]	2.41288	6.37807	6.30925	10.7592	0.686998	0.173187	0.00258471	7.8155	0.28759	-4.5841	4.05e-12	4.5e-10
heart	AUIFUG00000014108	picalmb	108278317	phosphatidylinositol-binding clathrin assembly protein-like [Source:NCBI gene;Acc:108278317]	3.79527	16.3239	15.5919	16.4806	5.01041	4.95873	6.27013	16.1321	5.41309	-1.57186	0.00018724	0.00198811
heart	AUIFUG00000031299	NA	NA	C2 domain-containing protein 3 isoform X3 [Ictalurus punctatus] [source:nr;ref|XP_017346726.1|]	5.1771	10.0751	9.74696	10.6244	21.8913	63.0139	51.4821	10.1488	45.4624	2.16163	4.3e-06	8.52e-05
heart	AUIFUG00000031300	NA	NA	C2 domain-containing protein 3 isoform X4 [Ictalurus punctatus] [source:nr;ref|XP_047017236.1|]	2.86859	1.27636	1.64589	1.59114	3.86116	9.09366	12.2754	1.50446	8.41008	2.47471	4.26e-05	0.000578123
heart	AUIFUG00000031301	NA	NA	C2 domain-containing protein 3 isoform X3 [Ictalurus punctatus] [source:nr;ref|XP_017346726.1|]	2.35649	0.509714	0.590943	0.0501124	1.89944	17.1246	5.36305	0.38359	8.12903	4.23645	1.76e-07	5.64e-06
heart	AUIFUG00000018195	scn4ba	108277794	sodium voltage-gated channel beta subunit 4 [Source:NCBI gene;Acc:108277794]	4.99567	64.53	41.2431	87.0294	13.0693	2.76612	7.8409	64.2675	7.8921	-3.01578	7.55e-08	2.72e-06
heart	AUIFUG00000001487	irs1	108278298	insulin receptor substrate 1 [Source:NCBI gene;Acc:108278298]	3.54904	7.65575	4.23903	36.3845	3.54029	1.78975	3.91668	16.0931	3.08224	-2.37548	0.000785623	0.00645636
heart	AUIFUG00000031231	AUIPUG00000031231	NA	hypothetical protein AMELA_G00099170 [Ameiurus melas] [source:nr;gb|KAF4085799.1|]	4.30032	19.8964	25.6286	28.386	7.62063	7.18952	7.57912	24.637	7.46309	-1.71562	1.83e-06	4.04e-05
heart	AUIFUG00000019410	LOC108277996	108277996	galactose-3-O-sulfotransferase 2-like [Source:NCBI gene;Acc:108277996]	3.11239	0.00030465	0.0023243	0.209461	3.19958	20.6911	14.8942	0.0706966	12.9283	7.41557	1.85e-10	1.29e-08
heart	AUIFUG00000019119	fat3a	108278215	FAT atypical cadherin 3 [Source:NCBI gene;Acc:108278215]	2.12687	7.77893	6.00824	7.94848	1.15093	0.0217278	0.65373	7.24522	0.608797	-3.45604	5.8e-09	2.83e-07
heart	AUIFUG00000031237	AUIPUG00000031237	NA	hypothetical protein HF521_002667 [Silurus meridionalis] [source:nr;gb|KAF7699709.1|]	4.67207	9.3091	6.16465	10.0412	34.097	36.2451	46.9074	8.50498	39.0832	2.20354	1.77e-07	5.66e-06
heart	AUIFUG00000019440	cep164	108277606	centrosomal protein 164 [Source:NCBI gene;Acc:108277606]	7.97402	221.776	126.987	603.672	58.447	83.9424	63.1154	317.478	68.5016	-2.21202	4.99e-05	0.000663109
heart	AUIFUG00000019486	sidt2	108277751	SID1 transmembrane family member 2 [Source:NCBI gene;Acc:108277751]	7.62497	214.123	101.956	386.668	42.8267	58.7368	61.2824	234.249	54.282	-2.10892	9.57e-06	0.00016507
heart	AUIFUG00000020675	hspb12	108277948	heat shock protein beta-7-like [Source:NCBI gene;Acc:108277948]	8.42251	344.204	404.693	822.285	232.676	117.676	156.283	523.728	168.878	-1.63205	0.000135338	0.00151414
heart	AUIFUG00000021098	cacfd1	108279082	calcium channel flower domain containing 1 [Source:NCBI gene;Acc:108279082]	3.02649	11.0957	9.60646	14.5338	3.5145	0.676228	0.790223	11.7453	1.66032	-2.77335	9.58e-07	2.32e-05
heart	AUIFUG00000021366	agpat2	108278901	1-acylglycerol-3-phosphate O-acyltransferase 2 [Source:NCBI gene;Acc:108278901]	4.69639	29.7159	29.241	47.7039	3.05303	3.20464	4.56987	35.5536	3.60918	-3.29353	6.25e-08	2.32e-06
heart	AUIFUG00000031388	NA	NA	hypothetical protein AMELA_G00202450 [Ameiurus melas] [source:nr;gb|KAF4076953.1|]	6.41443	99.2191	103.127	141.562	18.6531	34.613	28.0939	114.636	27.12	-2.07979	9e-06	0.000156307
heart	AUIFUG00000031402	AUIPUG00000031402	NA	lipoxygenase homology domain-containing protein 1 [Ictalurus punctatus] [source:nr;ref|XP_047017946.1|]	2.5677	4.08236	3.17012	7.51752	0.525314	2.18801	1.17734	4.92334	1.29689	-1.92171	0.00462866	0.0264041
heart	AUIFUG00000005496	zgc:122979	108279271	dnaJ homolog subfamily B member 5-like [Source:NCBI gene;Acc:108279271]	4.63311	14.413	19.4858	24.0948	0.510746	5.80965	2.09441	19.3312	2.80494	-2.7778	0.000729284	0.00607046
heart	AUIFUG00000006312	gstt1b	100528347	glutathione S-transferase theta 2B [Source:NCBI gene;Acc:100528347]	3.09053	17.852	16.4764	7.61044	7.10206	4.00781	3.27185	13.9796	4.79391	-1.54058	0.00116648	0.00883467
heart	AUIFUG00000031416	NA	NA	alpha-N-acetylgalactosaminide alpha-2,6-sialyltransferase 6 isoform X4 [Ictalurus punctatus] [source:nr;ref|XP_047017666.1|]	2.44082	0.128833	0.300781	0.475451	9.27937	2.45294	20.8907	0.301688	10.8743	5.15308	5.02e-08	1.9e-06
heart	AUIFUG00000007262	qrfpr4	108279172	pyroglutamylated RFamide peptide receptor-like [Source:NCBI gene;Acc:108279172]	3.82498	11.8622	10.2154	23.6966	3.69662	5.73356	5.22618	15.2581	4.88545	-1.63649	0.000872337	0.00700633
heart	AUIFUG00000031378	NA	NA	arrestin domain-containing protein 1b isoform X1 [Ictalurus punctatus] [source:nr;ref|XP_017348423.1|]	2.35722	3.57327	2.727	9.52404	0.904103	2.20413	1.43834	5.27477	1.51552	-1.78478	0.00218212	0.0147429
heart	AUIFUG00000010556	mmp17a	108278481	matrix metallopeptidase 17 [Source:NCBI gene;Acc:108278481]	2.82981	0.513085	1.6374	1.77524	6.6924	6.54644	6.14278	1.30858	6.46054	2.33189	3.15e-05	0.000450299
heart	AUIFUG00000011357	rhobtb3	108279016	Rho related BTB domain containing 3 [Source:NCBI gene;Acc:108279016]	4.00927	28.18	16.4982	12.3641	5.00076	5.44132	8.22735	19.0141	6.22314	-1.61342	0.00161578	0.0115267
heart	AUIFUG00000014172	dmgdh	108279027	dimethylglycine dehydrogenase [Source:NCBI gene;Acc:108279027]	2.57876	9.69292	10.79	10.3733	3.174	1.31389	3.26363	10.2854	2.58384	-1.9775	0.000858538	0.00693409
heart	AUIFUG00000031389	NA	NA	programmed cell death 1 ligand 1 [Ictalurus punctatus] [source:nr;ref|XP_017347687.1|]	2.78852	8.03563	9.74083	10.078	0.712974	0.671831	2.99204	9.28482	1.45895	-2.656	7.1e-06	0.000129507
heart	AUIFUG00000009333	ENSIPUT00000014214	NA	hypothetical protein EAI_14210, partial [Harpegnathos saltator] [source:nr;gb|EFN77096.1|]	2.0446	2.17138	3.46003	7.19185	1.23712	0.49804	0.525834	4.27442	0.753664	-2.41916	7.11e-05	0.000892345
heart	AUIFUG00000017179	tbc1d13	108278973	TBC1 domain family member 13 [Source:NCBI gene;Acc:108278973]	3.33364	10.9693	17.22	13.0535	5.40663	4.15828	3.66178	13.7476	4.4089	-1.6308	9.47e-05	0.00113593
heart	AUIFUG00000016846	sh3pxd2b	108278803	SH3 and PX domains 2B [Source:NCBI gene;Acc:108278803]	5.66226	60.7035	71.6243	37.0815	11.6799	17.5635	24.4292	56.4698	17.8909	-1.66032	0.000263851	0.0026402
heart	AUIFUG00000018146	poglut3	108278467	protein O-glucosyltransferase 3 [Source:NCBI gene;Acc:108278467]	5.0093	33.6685	36.5719	38.2578	6.96451	10.4952	4.44903	36.1661	7.30291	-2.3099	1.07e-08	4.95e-07
heart	AUIFUG00000044015	AUIPUG00000044015	NA	hypothetical protein AMELA_G00205560 [Ameiurus melas] [source:nr;gb|KAF4077215.1|]	4.3904	73.0696	46.6164	23.3139	16.5532	6.59359	20.7695	47.6666	14.6388	-1.70189	0.00965651	0.0463268
heart	AUIFUG00000031461	NA	NA	polypeptide N-acetylgalactosaminyltransferase 10 isoform X1 [Ictalurus punctatus] [source:nr;ref|XP_017347975.1|]	2.74542	10.5839	9.29361	7.51752	1.37136	2.99714	1.70112	9.13167	2.02321	-2.18804	1.46e-05	0.00023496
heart	AUIFUG00000031399	NA	NA	polypeptide N-acetylgalactosaminyltransferase 10 isoform X1 [Ictalurus punctatus] [source:nr;ref|XP_017347975.1|]	4.71209	28.5667	25.6383	30.8047	6.58355	7.19336	9.66609	28.3366	7.81433	-1.85634	1.55e-06	3.48e-05
heart	AUIFUG00000019076	zgc:56585	108278852	15-hydroxyprostaglandin dehydrogenase [NAD(+)]-like [Source:NCBI gene;Acc:108278852]	4.21871	5.99408	5.55211	6.36611	18.2829	33.0167	26.2649	5.97077	25.8548	2.11266	0.000169548	0.00182819
heart	AUIFUG00000019582	pdk3b	108278474	pyruvate dehydrogenase (acetyl-transferring) kinase isozyme 3, mitochondrial-like [Source:NCBI gene;Acc:108278474]	2.4834	1.02132	1.92265	0.638202	6.31166	6.39346	7.70786	1.19406	6.80433	2.44948	1.86e-07	5.9e-06
heart	AUIFUG00000019675	apbb3	108278619	amyloid beta precursor protein binding family B member 3 [Source:NCBI gene;Acc:108278619]	4.72623	51.9033	51.4006	32.0133	3.11999	9.69039	6.53372	45.1057	6.44804	-2.81231	5.57e-08	2.1e-06
heart	AUIFUG00000031329	AUIPUG00000031329	NA	collagen alpha-1(XXIII) chain isoform X2 [Ictalurus punctatus] [source:nr;ref|XP_047017640.1|]	4.64045	23.2101	24.7231	17.8884	5.93238	7.97287	7.44793	21.9405	7.11773	-1.62774	0.000126465	0.00144073
heart	AUIFUG00000031330	NA	NA	hypothetical protein AMELA_G00206200 [Ameiurus melas] [source:nr;gb|KAF4077279.1|]	3.91719	18.745	11.1107	15.4177	1.83788	1.93552	3.78257	15.0911	2.51866	-2.57696	8.23e-07	2.04e-05
heart	AUIFUG00000020437	gria1b	108279306	glutamate receptor 1-like [Source:NCBI gene;Acc:108279306]	2.9744	12.4993	18.1204	13.3343	1.70202	0.816248	0.787468	14.6513	1.10191	-3.68112	1.75e-13	2.41e-11
heart	AUIFUG00000031339	NA	NA	hypothetical protein AMELA_G00206600 [Ameiurus melas] [source:nr;gb|KAF4077306.1|]	3.58793	3.57276	4.3532	6.26974	15.4158	17.5616	19.5989	4.7319	17.5254	1.90057	7.35e-05	0.0009172
heart	AUIFUG00000021112	si:dkey-175m17.6	108278533	N-acetyllactosaminide beta-1,3-N-acetylglucosaminyltransferase 2-like [Source:NCBI gene;Acc:108278533]	3.42836	15.5613	29.0577	23.3861	0.17406	0.0125494	0.646915	22.6684	0.277841	-6.2316	2.71e-21	1.88e-18
heart	AUIFUG00000021339	bbs1	108278960	Bardet-Biedl syndrome 1 [Source:NCBI gene;Acc:108278960]	5.23153	53.1796	40.3343	59.4729	11.9784	12.9356	15.1559	50.9956	13.3567	-1.93084	6.28e-07	1.65e-05
heart	AUIFUG00000021648	pygma	108279009	glycogen phosphorylase, muscle form [Source:NCBI gene;Acc:108279009]	2.6983	1.14605	0.465921	0.81036	16.1322	6.5783	7.58332	0.807443	10.0979	3.61814	9.43e-09	4.38e-07
heart	AUIFUG00000031407	AUIPUG00000031407	NA	endothelial cell-specific chemotaxis regulator isoform X1 [Ictalurus punctatus] [source:nr;ref|XP_017348141.1|]	5.18439	43.9997	41.6874	86.429	10.2088	12.9249	12.805	57.3721	11.9796	-2.25662	4.36e-08	1.69e-06
heart	AUIFUG00000024059	ccnjl	108279321	cyclin J like [Source:NCBI gene;Acc:108279321]	3.25959	3.56986	2.85363	2.70485	12.0617	13.8999	20.3793	3.04278	15.447	2.32974	9.02e-07	2.2e-05
heart	AUIFUG00000024227	tnfsf10l3	108279343	tumor necrosis factor ligand superfamily member 10-like [Source:NCBI gene;Acc:108279343]	4.71135	2.41729	0.62053	0.393599	16.5954	30.6568	50.4288	1.14381	32.5603	4.76024	8.62e-12	8.6e-10
heart	AUIFUG00000024640	efemp2b	108279320	EGF-containing fibulin-like extracellular matrix protein 2 [Source:NCBI gene;Acc:108279320]	2.74483	8.54605	6.61956	16.0004	2.34442	0.202281	2.60743	10.3887	1.71804	-2.57274	0.000692909	0.00581932
heart	AUIFUG00000031350	NA	NA	short transient receptor potential channel 6a isoform X1 [Ictalurus punctatus] [source:nr;ref|XP_017348487.1|]	2.16756	1.02049	0.616572	1.50011	4.05497	4.81842	12.1399	1.04572	7.00443	2.74745	8.46e-05	0.00103229
heart	AUIFUG00000001440	fbxo40.1	108279316	F-box only protein 40-like [Source:NCBI gene;Acc:108279316]	3.24494	6.24528	3.60741	2.52355	23.2604	13.753	17.1192	4.12541	18.0442	2.10361	4.53e-06	8.94e-05
heart	AUIFUG00000002280	wdr73	NA	WD repeat domain 73 [Source:NCBI gene;Acc:550339]	4.25939	5.86521	3.76385	5.30418	18.8638	23.2866	15.4228	4.97775	19.1911	1.94441	2.33e-06	4.96e-05
heart	AUIFUG00000002511	tgfb1b	108279384	transforming growth factor beta-1-like [Source:NCBI gene;Acc:108279384]	4.23689	22.8289	28.322	26.0514	5.4529	7.67393	12.4062	25.7341	8.51099	-1.5977	5.55e-05	0.000726293
heart	AUIFUG00000002791	ENSIPUT00000004136	NA	Krueppel-like factor 4 isoform X1 [Ictalurus punctatus] [source:nr;ref|XP_017349105.1|]	2.35358	4.08536	11.9842	16.2784	0	0.190158	2.20228	10.7827	0.797478	-3.75691	1.8e-05	0.000280311
heart	AUIFUG00000003435	rimbp2a	108278789	RIMS binding protein 3B [Source:NCBI gene;Acc:108278789]	2.02263	1.02508	10.7439	7.39338	0.251577	1.68224	0.266211	6.38746	0.733344	-3.09627	0.000958871	0.00754554
heart	AUIFUG00000003972	btc	108278992	probetacellulin-like [Source:NCBI gene;Acc:108278992]	3.79955	2.03883	0.626089	2.05315	27.432	24.2625	18.5591	1.57269	23.4178	3.90246	6.28e-15	1.2e-12
heart	AUIFUG00000031422	AUIPUG00000031422	NA	inositol-trisphosphate 3-kinase C [Ictalurus punctatus] [source:nr;ref|XP_017349008.1|]	4.38747	2.04234	3.28757	2.91563	4.87061	123.479	92.902	2.74851	73.7504	4.73881	8.44e-07	2.08e-05
heart	AUIFUG00000005371	sdhaf1	NA	succinate dehydrogenase complex assembly factor 1 [Source:ZFIN;Acc:ZDB-GENE-050809-56]	3.30812	3.95335	5.51807	1.75709	21.2236	15.9623	9.15369	3.74284	15.4465	2.01851	4.7e-05	0.000628907
heart	AUIFUG00000005518	cpeb4b	108279011	cytoplasmic polyadenylation element binding protein 4 [Source:NCBI gene;Acc:108279011]	5.58236	10.2042	11.9974	16.6392	25.902	52.7982	35.6745	12.9469	38.1249	1.56089	0.00120791	0.00907603
heart	AUIFUG00000005676	crebrf	108278963	CREB3 regulatory factor [Source:NCBI gene;Acc:108278963]	5.47575	59.3031	70.0012	97.4227	17.4774	12.6344	18.8143	75.5757	16.3087	-2.2074	1.67e-08	7.27e-07
heart	AUIFUG00000031365	AUIPUG00000031365	NA	rho GTPase-activating protein 7 isoform X2 [Ictalurus punctatus] [source:nr;ref|XP_017348441.1|]	4.54884	10.9727	33.7447	97.8594	4.98639	5.93276	13.4479	47.5256	8.12234	-2.54622	0.000255443	0.00257667
heart	AUIFUG00000031430	NA	NA	rho GTPase-activating protein 7 isoform X1 [Ictalurus punctatus] [source:nr;ref|XP_017348440.1|]	3.32895	6.12639	12.6195	47.5932	3.47854	1.30806	1.83219	22.113	2.20626	-3.31777	9.77e-05	0.00116633
heart	AUIFUG00000031367	NA	NA	hypothetical protein AMELA_G00210430 [Ameiurus melas] [source:nr;gb|KAF4077639.1|]	5.91612	19.1342	31.0562	117.238	6.65949	0.0374619	0.0067887	55.8096	2.23458	-4.66014	0.00359493	0.0217434
heart	AUIFUG00000031368	NA	NA	hypothetical protein PHYPO_G00058370 [Pangasianodon hypophthalmus] [source:nr;gb|KAB5548681.1|]	8.57951	79.0734	255.863	663.157	30.3053	0.211682	0.532549	332.698	10.3498	-5.01268	0.00212761	0.0144526
heart	AUIFUG00000031434	AUIPUG00000031434	NA	hypothetical protein AMELA_G00210530 [Ameiurus melas] [source:nr;gb|KAF4077660.1|]	4.80004	24.2341	38.6773	64.367	10.1161	12.4487	12.9352	42.4261	11.8334	-1.83814	3.89e-05	0.000538751
heart	AUIFUG00000001062	aldh3b1	108258475	aldehyde dehydrogenase family 3 member B1-like [Source:NCBI gene;Acc:108258475]	2.04033	0.894252	1.6342	1.09654	6.32599	3.70381	7.18329	1.20833	5.7377	2.23913	1.67e-05	0.000261975
heart	AUIFUG00000009470	serpinf1	108278878	serpin family F member 1 [Source:NCBI gene;Acc:108278878]	3.51668	26.7808	12.7728	35.4468	5.17306	0.528524	2.8754	25.0001	2.859	-3.10344	4.37e-07	1.22e-05
heart	AUIFUG00000010290	tmlhe	108278764	trimethyllysine hydroxylase, epsilon [Source:NCBI gene;Acc:108278764]	4.54251	10.9668	7.80914	10.6105	31.6069	18.5526	36.8445	9.79547	29.0014	1.56758	0.000327494	0.00314777
heart	AUIFUG00000011350	spry4	108279255	sprouty RTK signaling antagonist 4 [Source:NCBI gene;Acc:108279255]	3.83682	6.6327	8.09081	7.96481	9.89841	19.4931	40.7554	7.56277	23.3823	1.62733	0.00216503	0.0146547
heart	AUIFUG00000012132	si:ch73-362m14.2	108278676	NHS-like protein 2 [Source:NCBI gene;Acc:108278676]	4.47956	8.03584	12.8671	7.78647	41.2743	27.4839	43.7719	9.56315	37.51	1.96599	4.08e-07	1.16e-05
heart	AUIFUG00000014362	slco1c1	108279430	solute carrier organic anion transporter family member 1C1-like [Source:NCBI gene;Acc:108279430]	2.90925	10.7147	9.76553	23.1483	0.356639	0.634264	0.652293	14.5428	0.547732	-4.69979	1.3e-10	9.4e-09
heart	AUIFUG00000016090	best3	108280073	bestrophin 3 [Source:NCBI gene;Acc:108280073]	3.16832	9.56818	5.58607	35.9253	1.05272	0.490648	0.265673	17.0265	0.603014	-4.78204	2.23e-06	4.78e-05
heart	AUIFUG00000016999	gen1	108280062	GEN1 Holliday junction 5' flap endonuclease [Source:NCBI gene;Acc:108280062]	3.07686	6.12492	10.4978	17.0708	2.20734	4.5911	2.61615	11.2312	3.1382	-1.83456	0.00118298	0.00892806
heart	AUIFUG00000017170	tmem214	108279861	transmembrane protein 214 [Source:NCBI gene;Acc:108279861]	4.01044	14.7968	17.4093	44.3358	6.59639	7.33544	5.88236	25.514	6.60473	-1.94071	4.22e-05	0.000574131
heart	AUIFUG00000017818	usp18	108279702	ubiquitin specific peptidase 18 [Source:NCBI gene;Acc:108279702]	3.35737	6.12588	5.43554	36.1131	2.48737	3.97932	3.78828	15.8915	3.41832	-2.21101	0.000903188	0.00719323
heart	AUIFUG00000017864	NA	NA	fructose-2,6-bisphosphatase TIGAR B isoform X1 [Ictalurus punctatus] [source:nr;ref|XP_017349602.1|]	4.85047	8.41608	7.7923	5.92836	35.29	57.2966	61.4118	7.37891	51.3328	2.78582	9.38e-12	9.21e-10
heart	AUIFUG00000004680	rad51ap1	108279459	RAD51 associated protein 1 [Source:NCBI gene;Acc:108279459]	2.20148	10.4567	4.08176	13.6484	2.69229	2.56131	2.87441	9.39563	2.70934	-1.78129	0.00149397	0.0108223
heart	AUIFUG00000004983	dusp16	108279916	dual specificity phosphatase 16 [Source:NCBI gene;Acc:108279916]	4.06544	10.5892	23.087	39.343	9.41043	6.39898	6.01405	24.3398	7.27449	-1.73188	0.00052842	0.00470495
heart	AUIFUG00000005026	tbk1	108279669	TANK binding kinase 1 [Source:NCBI gene;Acc:108279669]	6.48193	105.596	112.575	195.164	32.227	52.18	46.2565	137.778	43.5545	-1.66095	2.56e-05	0.000380726
heart	AUIFUG00000005156	ptpro	108279665	protein tyrosine phosphatase receptor type O [Source:NCBI gene;Acc:108279665]	5.08314	41.5773	32.8557	108.094	3.87174	5.12724	9.92156	60.8424	6.30685	-3.26657	6.18e-09	2.98e-07
heart	AUIFUG00000005254	rerg	108279670	RAS like estrogen regulated growth inhibitor [Source:NCBI gene;Acc:108279670]	3.67326	27.801	23.39	26.3148	3.32404	1.96003	8.08843	25.8353	4.4575	-2.52739	3.92e-07	1.12e-05
heart	AUIFUG00000005296	timp3	108279674	TIMP metallopeptidase inhibitor 3 [Source:NCBI gene;Acc:108279674]	3.34123	4.34042	7.51769	22.4498	2.22364	2.5512	2.35269	11.436	2.37584	-2.25278	0.00022879	0.00236374
heart	AUIFUG00000005502	etv6	108279676	ETS variant transcription factor 6 [Source:NCBI gene;Acc:108279676]	7.07354	176.63	140.764	354.277	38.1727	50.6107	73.561	223.89	54.1148	-2.04816	5.35e-05	0.000703961
heart	AUIFUG00000005507	tafa2	108279677	TAFA chemokine like family member 2 [Source:NCBI gene;Acc:108279677]	3.36258	0.381233	0.155834	0.0287509	31.0587	23.1596	24.0451	0.188606	26.0878	6.8287	1.32e-20	6.05e-18
heart	AUIFUG00000005744	LOC108280005	108280005	fibrinogen-like protein 1 [Source:NCBI gene;Acc:108280005]	3.96888	2.67885	1.52518	4.59687	25.7521	24.2627	20.3872	2.93363	23.4673	3.02686	8.81e-10	5.19e-08
heart	AUIFUG00000030058	AUIPUG00000030058	NA	NUAK family SNF1-like kinase 1 isoform X1 [Ictalurus punctatus] [source:nr;ref|XP_017350276.1|]	5.05024	48.3331	58.731	26.7351	10.1086	11.9839	17.6351	44.5997	13.2425	-1.754	9.59e-05	0.00114762
heart	AUIFUG00000007199	usp44	108279719	ubiquitin specific peptidase 44 [Source:NCBI gene;Acc:108279719]	3.40697	10.715	13.7976	21.3735	5.11322	4.95013	4.57492	15.2954	4.87942	-1.63334	6.81e-05	0.000861785
heart	AUIFUG00000031509	AUIPUG00000031509	NA	peroxisomal succinyl-coenzyme A thioesterase [Ictalurus punctatus] [source:nr;ref|XP_017350174.1|]	3.32345	21.5515	0.640283	34.4659	2.43217	1.76503	1.57085	18.8859	1.92268	-3.29301	0.00812875	0.0409647
heart	AUIFUG00000020182	acot19	108275292	bile acid-CoA:amino acid N-acyltransferase-like [Source:NCBI gene;Acc:108275292]	4.54636	1.66299	60.2582	3.6996	0.60958	1.14835	4.29592	21.8736	2.01795	-3.42382	0.00589492	0.0319747
heart	AUIFUG00000009092	pyroxd1	101154671	pyridine nucleotide-disulphide oxidoreductase domain 1 [Source:NCBI gene;Acc:101154671]	3.7099	16.5789	18.7261	13.3664	3.70103	4.16026	5.74574	16.2238	4.53568	-1.84026	2.59e-05	0.000383775
heart	AUIFUG00000010155	cerk	108279906	ceramide kinase [Source:NCBI gene;Acc:108279906]	4.11026	28.6947	37.0053	24.533	11.1752	5.9373	9.1467	30.0777	8.75306	-1.77415	8.22e-06	0.000145298
heart	AUIFUG00000010614	pim3	108280133	Pim-3 proto-oncogene, serine/threonine kinase [Source:NCBI gene;Acc:108280133]	4.39254	30.6068	25.0416	31.3388	7.98038	6.88855	12.4078	28.9957	9.09226	-1.6695	3.7e-05	0.000516416
heart	AUIFUG00000011135	akr1d1	100528314	aldo-keto reductase family 1 member D1 [Source:NCBI gene;Acc:100528314]	3.98308	23.0838	18.4557	34.6728	3.90605	2.11025	4.96053	25.4041	3.65894	-2.78002	2.99e-08	1.22e-06
heart	AUIFUG00000011717	kiaa0930	108279933	KIAA0930 ortholog [Source:NCBI gene;Acc:108279933]	4.71152	7.78082	10.1876	10.0808	23.4032	38.12	25.0913	9.34975	28.8715	1.62705	0.000249321	0.00253241
heart	AUIFUG00000031470	AUIPUG00000031470	NA	microfibril-associated glycoprotein 4 [Ictalurus punctatus] [source:nr;ref|XP_017350090.1|]	2.00916	1.66152	1.82751	7.83074	0.818966	1.57469	1.04668	3.77326	1.14678	-1.69068	0.00784047	0.0398761
heart	AUIFUG00000012491	terfa	108279912	telomeric repeat binding factor 2 [Source:NCBI gene;Acc:108279912]	5.71743	24.9964	21.8962	32.0785	166.792	62.9346	99.9645	26.3237	109.897	2.06417	2.99e-06	6.17e-05
heart	AUIFUG00000013372	ENSIPUT00000020564	NA	small lysine-rich protein 1 [Ictalurus punctatus] >ref|XP_047018069.1| small lysine-rich protein 1 [Ictalurus punctatus] [source:nr;ref|XP_047018068.1|]	4.56629	27.0379	18.4656	52.8967	6.19156	13.2288	12.8028	32.8001	10.7411	-1.60904	0.00318771	0.0197974
heart	AUIFUG00000017317	strip1	108281077	striatin interacting protein 1 [Source:NCBI gene;Acc:108281077]	7.46685	226.493	259.29	252.207	58.5387	83.9447	66.7736	245.997	69.7523	-1.8186	1.22e-06	2.83e-05
heart	AUIFUG00000014427	ppp1r3aa	108279957	protein phosphatase 1 regulatory subunit 3A [Source:NCBI gene;Acc:108279957]	5.54396	82.7673	86.635	99.3607	13.4584	17.7146	18.5536	89.5877	16.5755	-2.43441	8.55e-11	6.5e-09
heart	AUIFUG00000014546	mdfic	108279977	MyoD family inhibitor domain containing [Source:NCBI gene;Acc:108279977]	4.22076	8.79741	3.77561	7.92498	25.8256	31.283	30.9683	6.83267	29.3589	2.10407	1.07e-06	2.55e-05
heart	AUIFUG00000016651	helb	108279758	DNA helicase B [Source:NCBI gene;Acc:108279758]	3.35591	1.27395	1.33495	0.0875957	14.8585	17.0814	18.5539	0.898834	16.8312	4.07258	2.4e-15	4.96e-13
heart	AUIFUG00000018943	ccdc136b	108279781	coiled-coil domain-containing protein 136-like [Source:NCBI gene;Acc:108279781]	5.84827	64.0209	70.2984	84.7222	10.1826	22.0214	27.9567	73.0139	20.0535	-1.86515	2.92e-05	0.000422919
heart	AUIFUG00000023689	glt8d1	108255126	glycosyltransferase 8 domain containing 1 [Source:NCBI gene;Acc:108255126]	4.34094	26.1449	20.7068	44.1985	10.7051	7.0445	8.62506	30.3501	8.79156	-1.77874	0.000121218	0.00139271
heart	AUIFUG00000031478	NA	NA	myotubularin-related protein 5 isoform X6 [Ictalurus punctatus] [source:nr;ref|XP_017349519.1|]	2.96697	5.99572	5.26723	11.7569	1.36188	1.78012	4.43186	7.67329	2.52462	-1.59375	0.00881543	0.0433766
heart	AUIFUG00000031479	AUIPUG00000031479	NA	myotubularin-related protein 5 isoform X3 [Ictalurus punctatus] [source:nr;ref|XP_017349516.1|]	4.69504	17.858	29.6884	56.6085	4.24432	7.80981	8.22907	34.7183	6.76107	-2.35789	1.39e-05	0.000225216
heart	AUIFUG00000019730	cdnf	108279969	cerebral dopamine neurotrophic factor [Source:NCBI gene;Acc:108279969]	2.07086	3.18448	1.95194	0.686405	6.3175	5.60008	7.05483	1.94094	6.32414	1.63545	0.000602151	0.00520145
heart	AUIFUG00000020954	aldh1l2	108280121	aldehyde dehydrogenase 1 family member L2 [Source:NCBI gene;Acc:108280121]	5.68698	47.9511	54.3971	39.1451	8.06977	6.5758	14.3656	47.1644	9.67041	-2.28428	7.93e-08	2.83e-06
heart	AUIFUG00000021173	pnpla3	108279447	patatin-like phospholipase domain-containing protein 2 [Source:NCBI gene;Acc:108279447]	3.08559	18.4897	11.1091	14.1096	7.29121	2.12013	4.96552	14.5695	4.79228	-1.59137	0.00200344	0.0137536
heart	AUIFUG00000023084	smo	108279793	smoothened, frizzled class receptor [Source:NCBI gene;Acc:108279793]	3.57234	14.5405	18.5898	24.8749	3.88518	5.57717	5.22623	19.3351	4.89619	-1.97773	7.61e-07	1.91e-05
heart	AUIFUG00000023193	fbxl14b	108279751	F-box/LRR-repeat protein 14 [Source:NCBI gene;Acc:108279751]	4.05175	7.01422	6.74809	6.92042	17.6441	22.6603	21.8214	6.89424	20.7086	1.5839	8.95e-05	0.00108513
heart	AUIFUG00000024120	parpbp	108279449	PARP1 binding protein [Source:NCBI gene;Acc:108279449]	2.28738	3.95674	10.3111	6.92848	1.3632	1.7783	4.17131	7.06545	2.4376	-1.53061	0.00892424	0.0437522
heart	AUIFUG00000024168	psmc2	108279638	proteasome 26S subunit, ATPase 2 [Source:NCBI gene;Acc:108279638]	7.75104	117.453	96.9774	89.3542	259.49	318.767	305.245	101.262	294.5	1.53902	1.24e-06	2.87e-05
heart	AUIFUG00000024454	acss3	108279469	acyl-CoA synthetase short chain family member 3 [Source:NCBI gene;Acc:108279469]	5.5153	49.8656	59.954	70.102	20.3524	15.9857	24.6933	59.9738	20.3438	-1.55659	6.77e-05	0.000859483
heart	AUIFUG00000024585	glipr1a	108279497	GLI pathogenesis related 1 [Source:NCBI gene;Acc:108279497]	3.39146	0.767058	2.20614	0.39091	14.1977	25.0291	16.8586	1.12137	18.6951	4.00984	1.04e-07	3.59e-06
heart	AUIFUG00000024577	phlda1	108279501	pleckstrin homology-like domain family A member 1 [Source:NCBI gene;Acc:108279501]	2.02961	11.989	8.12138	21.0488	0.0747032	0.465233	0.390883	13.7197	0.310273	-5.43864	2.2e-11	1.93e-09
heart	AUIFUG00000031501	NA	NA	hypothetical protein [Pangasianodon gigas] [source:nr;gb|MCI4388638.1|]	3.69307	9.94095	4.2137	2.31005	18.5016	8.8239	23.5141	5.48823	16.9466	1.60717	0.00253074	0.0165846
heart	AUIFUG00000035191	NA	NA	hypothetical protein AMELA_G00029460 [Ameiurus melas] [source:nr;gb|KAF4093180.1|]	2.03913	2.5538	4.20422	7.2424	1.35461	0.186632	0.265773	4.66681	0.602338	-2.86171	3.98e-05	0.00054804
heart	AUIFUG00000009637	ccndx	108280826	G1/S-specific cyclin-D1-like [Source:NCBI gene;Acc:108280826]	4.75853	3.18992	4.19603	4.73493	11.6924	18.8079	12.808	4.04029	14.4361	1.83884	0.000954343	0.00751695
heart	AUIFUG00000010118	aoc2	108276610	primary amine oxidase, liver isozyme-like [Source:NCBI gene;Acc:108276610]	5.89835	38.6371	20.3999	17.9302	61.7657	107.444	201.089	25.6558	123.433	2.26333	1.98e-05	0.00030373
heart	AUIFUG00000012354	NA	NA	scavenger receptor cysteine-rich type 1 protein M130-like [Silurus meridionalis] [source:nr;gb|KAI5097072.1|]	2.03108	0.129961	1.30842	0.33787	0.969556	6.23208	12.3981	0.592083	6.53324	3.41971	0.000716679	0.00598413
heart	AUIFUG00000037213	NA	NA	hypothetical protein AMELA_G00141840 [Ameiurus melas] [source:nr;gb|KAF4083484.1|]	2.95548	0.000297294	0.144131	0.00826609	2.26836	17.0576	21.6809	0.050898	13.669	7.57713	1.66e-06	3.69e-05
heart	AUIFUG00000037214	NA	NA	uncharacterized protein	2.22072	0.00030465	0.0023243	0.209461	2.36162	13.0909	23.3754	0.0706966	12.9426	7.33027	2.59e-05	0.000384188
heart	AUIFUG00000037215	AUIPUG00000037215	NA	hypothetical protein AMELA_G00296430 [Ameiurus melas] [source:nr;gb|KAF4070154.1|]	3.47403	2.93188	2.6928	1.44555	2.17508	28.0816	42.9764	2.35674	24.411	3.36583	0.000246801	0.00251247
heart	AUIFUG00000037316	AUIPUG00000037316	NA	palmdelphin isoform X2 [Silurus asotus] [source:nr;gb|KAI5628717.1|]	2.10741	8.64e-18	8.64e-18	8.64e-18	0.598062	16.5448	14.4982	8.64e-18	10.547	9.24378	1.2e-05	0.00020074
heart	AUIFUG00000010383	ENSIPUT00000015898	NA	hypothetical protein AMELA_G00296420 [Ameiurus melas] [source:nr;gb|KAF4070153.1|]	2.89058	0.895303	2.37538	1.60876	0.875748	14.349	20.6329	1.62648	11.9525	2.86669	0.00456841	0.0261478
heart	AUIFUG00000037439	NA	NA	uncharacterized protein	4.28079	17.8571	24.591	41.7925	5.91935	11.6252	9.14691	28.0802	8.89716	-1.65617	0.000118346	0.00136556
heart	AUIFUG00000037441	NA	NA	hypothetical protein NFI96_009913 [Prochilodus magdalenae] [source:nr;gb|KAI4905540.1|]	2.70016	7.52681	5.27894	20.1198	1.67513	1.29124	1.69816	10.9752	1.55484	-2.79507	6.71e-06	0.000123669
heart	AUIFUG00000035482	AUIPUG00000035482	NA	uncharacterized protein	2.25473	2.67987	2.41704	5.39588	0.673899	0.327476	0.1343	3.4976	0.378559	-3.14711	0.00154226	0.0110866
heart	AUIFUG00000035658	NA	NA	uncharacterized protein	3.64608	15.6867	16.7874	17.0083	2.03647	2.54572	2.09199	16.4941	2.22473	-2.8859	9.38e-11	7.07e-09
heart	AUIFUG00000035659	AUIPUG00000035659	NA	uncharacterized protein	3.51146	13.5194	8.27492	25.2651	1.16116	4.93082	6.0033	15.6865	4.03176	-1.959	0.00213019	0.014465
heart	AUIFUG00000011601	rrn3	108255657	RRN3 homolog, RNA polymerase I transcription factor [Source:NCBI gene;Acc:108255657]	3.58732	5.73816	5.54254	4.06761	7.95479	23.0876	12.8082	5.1161	14.6169	1.50224	0.00309533	0.0193518
heart	AUIFUG00000035954	AUIPUG00000035954	NA	uncharacterized protein	4.65562	20.9191	36.8883	85.7641	9.84012	10.701	12.673	47.8572	11.0714	-2.10698	1.38e-05	0.000224815
heart	AUIFUG00000036190	AUIPUG00000036190	NA	uncharacterized protein	7.89802	260.161	187.977	475.481	57.2374	74.698	72.7824	307.873	68.2393	-2.17314	1.91e-07	6.02e-06
heart	AUIFUG00000036181	AUIPUG00000036181	NA	uncharacterized protein	4.43225	21.8079	15.4601	29.6397	5.74516	6.08083	9.2727	22.3026	7.0329	-1.65893	8.28e-05	0.00101517
heart	AUIFUG00000036198	AUIPUG00000036198	NA	hypothetical protein [Pangasianodon gigas] [source:nr;gb|MCI4389927.1|]	4.09263	5.74405	17.4144	64.3058	1.63649	4.44278	3.91786	29.1548	3.33238	-3.12521	1.12e-05	0.00018928
heart	AUIFUG00000014470	slc16a6b	108259325	monocarboxylate transporter 7-like [Source:NCBI gene;Acc:108259325]	4.26448	15.308	28.3455	67.6789	6.04325	6.06358	5.09835	37.1108	5.73506	-2.68709	1.48e-06	3.35e-05
heart	AUIFUG00000036303	NA	NA	actin-related protein 2/3 complex subunit 1A-like [Clarias magur] [source:nr;gb|KAF5894759.1|]	2.63239	27.6681	13.3548	8.68098	0	0.0113727	0.77368	16.568	0.261684	-5.93505	3.27e-10	2.17e-08
heart	AUIFUG00000015917	tmem98	108281104	transmembrane protein 98 [Source:NCBI gene;Acc:108281104]	2.81902	5.35276	3.3044	2.00061	12.0023	8.95381	9.80149	3.55259	10.2525	1.50376	0.00255644	0.0166976
heart	AUIFUG00000037062	AUIPUG00000037062	NA	hypothetical protein EGW08_013701, partial [Elysia chlorotica] [source:nr;gb|RUS78523.1|]	2.67507	3.19329	5.88221	33.9429	0.538834	0.80291	1.1725	14.3395	0.838083	-4.07533	2.81e-06	5.83e-05
heart	AUIFUG00000020199	hcrt	NA	hypocretin (orexin) neuropeptide precursor [Source:ZFIN;Acc:ZDB-GENE-040324-1]	3.091	0.258708	1.35618	3.15578	14.1214	18.4939	11.6336	1.59022	14.7496	3.2472	5.98e-07	1.59e-05
heart	AUIFUG00000037100	AUIPUG00000037100	NA	uncharacterized protein	2.33443	4.33804	4.51204	8.59619	1.77034	2.51487	0.529706	5.81542	1.60497	-1.84214	0.00443222	0.025524
heart	AUIFUG00000037115	AUIPUG00000037115	NA	CRBB3 protein [Amia calva] [source:nr;gb|MBN3306847.1|]	3.62943	17.2197	16.3665	51.7377	0.355024	0.0201929	1.2961	28.4413	0.557107	-5.60237	3.09e-14	5e-12
heart	AUIFUG00000023232	arl5c	108260527	ADP-ribosylation factor-like protein 5B [Source:NCBI gene;Acc:108260527]	6.5831	69.6358	226.011	308.855	9.24467	19.8167	46.5028	201.501	25.1881	-2.9992	0.000272061	0.00271222
heart	AUIFUG00000037171	NA	NA	uncharacterized protein	2.13575	3.7006	1.5366	10.5021	0.624348	1.727	1.17636	5.24643	1.1759	-2.14708	0.00294454	0.0185824
heart	AUIFUG00000023401	itga2b	108258137	integrin subunit alpha 2b [Source:NCBI gene;Acc:108258137]	4.22064	7.01637	5.42439	16.4586	35.886	22.5375	36.9772	9.63312	31.8002	1.72921	0.00221965	0.0149426
heart	AUIFUG00000024193	tlk2	108279480	tousled like kinase 2 [Source:NCBI gene;Acc:108279480]	6.93313	89.5285	121.562	195.684	28.2328	34.8065	47.1672	135.591	36.7355	-1.88292	1.13e-05	0.000191157
heart	AUIFUG00000024315	si:busm1-163l24.3	108276929	uncharacterized LOC108276929 [Source:NCBI gene;Acc:108276929]	5.2889	8.79807	8.97871	3.88272	28.2382	35.4351	37.8927	7.21983	33.8553	2.21631	2.43e-05	0.00036376
heart	AUIFUG00000037241	NA	NA	uncharacterized protein	2.09509	1.78225	0.618503	0.856717	1.06607	6.03532	6.26593	1.08582	4.45577	2.01289	0.00960619	0.046225
heart	AUIFUG00000035287	NA	NA	zinc finger protein 236 isoform X1 [Ictalurus punctatus] [source:nr;ref|XP_017339391.1|]	3.83992	20.9149	11.4214	29.5942	4.45678	4.94414	4.31347	20.6435	4.57146	-2.16613	1.15e-06	2.69e-05
heart	AUIFUG00000004251	ENSIPUT00000006399	NA	RING finger protein 222 [Ictalurus punctatus] [source:nr;ref|XP_017315636.1|]	3.35106	8.41954	10.5032	17.8942	1.82176	2.73702	6.5215	12.2723	3.69343	-1.72538	0.0010039	0.00782519
heart	AUIFUG00000004269	ndel1b	108258934	nudE neurodevelopment protein 1 like 1 [Source:NCBI gene;Acc:108258934]	5.61688	26.786	64.4636	147.124	14.3822	17.5707	26.1282	79.4578	19.3603	-2.03566	0.000877668	0.00704312
heart	AUIFUG00000005193	msrb1a	100528299	methionine sulfoxide reductase B1 [Source:NCBI gene;Acc:100528299]	3.48507	26.5245	23.5279	15.5337	9.04682	6.07512	4.44804	21.862	6.52333	-1.74118	0.00101523	0.00789381
heart	AUIFUG00000005918	tmem104	108257973	transmembrane protein 104 [Source:NCBI gene;Acc:108257973]	2.45348	8.03129	5.84585	3.07907	0.800827	3.75353	1.18085	5.65207	1.91173	-1.59369	0.00606159	0.0326709
heart	AUIFUG00000006904	epor	108259690	erythropoietin receptor [Source:NCBI gene;Acc:108259690]	2.56823	3.82442	2.26519	3.19147	16.2133	7.53358	9.28064	3.0937	11.0092	1.83009	0.000531681	0.0047232
heart	AUIFUG00000035740	NA	NA	uncharacterized protein	3.52014	0.259587	10.2306	68.3608	0.695346	2.5755	6.90885	26.2836	3.39323	-2.95249	0.0079516	0.0402884
heart	AUIFUG00000035208	AUIPUG00000035208	NA	rho GDP-dissociation inhibitor 1 [Ictalurus punctatus] >ref|XP_017307369.1| rho GDP-dissociation inhibitor 1 [Ictalurus punctatus] [source:nr;ref|XP_017307360.1|]	2.45403	7.52543	6.76046	11.5695	3.06895	3.80771	1.83465	8.61848	2.90377	-1.55546	0.000562142	0.00492616
heart	AUIFUG00000035808	AUIPUG00000035808	NA	uncharacterized protein	2.22646	1.02522	4.37982	22.7671	0.29158	0.00779509	0.131652	9.39071	0.143676	-5.80948	6.34e-07	1.66e-05
heart	AUIFUG00000035809	AUIPUG00000035809	NA	uncharacterized protein	2.09694	0.514894	2.43744	21.3427	0.868933	0.480769	0.003415	8.09835	0.451039	-4.13757	0.000365921	0.00344996
heart	AUIFUG00000010382	ush1ga	108274413	USH1 protein network component sans [Source:NCBI gene;Acc:108274413]	4.09234	14.7983	39.1296	80.4473	0.526412	0.81979	2.34134	44.7917	1.22918	-5.17121	3.31e-10	2.18e-08
heart	AUIFUG00000035211	AUIPUG00000035211	NA	tripartite motif-containing protein 16-like protein [Ictalurus punctatus] [source:nr;ref|XP_017317020.1|]	8.14353	111.976	562.216	1485.65	2.73376	11.1909	25.7246	719.947	13.2164	-5.76536	2.27e-07	7.03e-06
heart	AUIFUG00000035929	AUIPUG00000035929	NA	Retrovirus-related Pol polyprotein [Labeo rohita] [source:nr;gb|KAI2653682.1|]	3.10736	0.000581514	0.00446893	0.408473	15.3941	39.3713	21.3024	0.137841	25.3559	7.57486	2.7e-20	1.18e-17
heart	AUIFUG00000011783	cyp2k6	108276772	cytochrome P450 2K1-like [Source:NCBI gene;Acc:108276772]	4.78421	48.9731	49.0266	85.4156	4.71285	6.70961	9.27224	61.1384	6.89823	-3.14626	7.7e-12	7.9e-10
heart	AUIFUG00000011856	abca3b	108276781	ATP binding cassette subfamily A member 3 [Source:NCBI gene;Acc:108276781]	4.28629	24.9972	24.8932	38.9461	6.47686	8.3167	14.3657	29.6122	9.71977	-1.60402	0.000116443	0.00134942
heart	AUIFUG00000012332	vasnb	108276517	vasorin-like [Source:NCBI gene;Acc:108276517]	3.87737	12.3752	22.9601	79.7796	0.717984	1.12671	1.95394	38.3716	1.26621	-4.9064	5.27e-10	3.27e-08
heart	AUIFUG00000012553	ENSIPUT00000019247	NA	adenylate cyclase type 9 [Astyanax mexicanus] [source:nr;ref|XP_049329217.1|]	2.64822	5.99545	7.19708	8.70823	0.687385	0.0132174	0.133527	7.30025	0.278043	-4.4904	1.43e-12	1.74e-10
heart	AUIFUG00000014466	nubp1	108276870	nucleotide binding protein 1 [Source:NCBI gene;Acc:108276870]	4.63501	30.3516	30.7217	24.2533	10.2563	6.55753	5.2317	28.4422	7.34851	-1.94455	7.49e-07	1.89e-05
heart	AUIFUG00000014971	eci1	108255154	enoyl-CoA delta isomerase 1 [Source:NCBI gene;Acc:108255154]	7.89168	439.845	401.212	137.346	123.439	135.821	73.8345	326.135	111.032	-1.55468	0.00292313	0.0184846
heart	AUIFUG00000015017	carhsp1	108255169	calcium regulated heat stable protein 1 [Source:NCBI gene;Acc:108255169]	5.82124	35.0675	22.3431	19.2401	86.4258	122.25	85.9834	25.5502	98.2199	1.93741	1.18e-06	2.76e-05
heart	AUIFUG00000015215	rbfox1	108259941	RNA binding fox-1 homolog 1 [Source:NCBI gene;Acc:108259941]	3.58725	9.18545	12.6054	25.5269	2.76471	2.5831	6.26269	15.7726	3.87016	-2.01824	0.000674582	0.00569343
heart	AUIFUG00000015508	c2h16orf89	108256346	chromosome 2 open reading frame, human C16orf89 [Source:NCBI gene;Acc:108256346]	2.17036	1.02262	2.23322	1.84754	3.58535	8.60314	9.27302	1.70112	7.15384	2.06972	0.000245496	0.0025019
heart	AUIFUG00000016156	fam193b	108277168	family with sequence similarity 193 member B [Source:NCBI gene;Acc:108277168]	4.08636	20.0232	22.4838	24.6863	5.46195	3.39722	12.662	22.3978	7.17372	-1.63723	0.000842587	0.00683468
heart	AUIFUG00000016487	cltb	108277468	clathrin light chain B [Source:NCBI gene;Acc:108277468]	3.94172	27.5459	26.6775	22.3838	13.2745	3.55543	4.57933	25.5357	7.13642	-1.82621	0.000105018	0.00124084
heart	AUIFUG00000022347	b4galt1	108260689	beta-1,4-galactosyltransferase 1-like [Source:NCBI gene;Acc:108260689]	4.34747	21.6828	20.4098	54.1902	8.00709	7.96685	4.18748	32.0943	6.72047	-2.2483	1.09e-05	0.000185097
heart	AUIFUG00000036166	AUIPUG00000036166	NA	uncharacterized protein LOC108277574 isoform X2 [Ictalurus punctatus] [source:nr;ref|XP_017345890.1|]	3.12524	12.7519	10.1991	10.1413	0.447159	0.18825	1.42777	11.0308	0.687725	-3.962	6.8e-12	7.09e-10
heart	AUIFUG00000000240	LOC108261208	108261208	interferon-induced protein 44-like [Source:NCBI gene;Acc:108261208]	3.09165	10.842	8.42072	22.8665	0.332039	2.35426	1.82694	14.0431	1.50441	-3.23285	5.6e-08	2.11e-06
heart	AUIFUG00000036206	NA	NA	uncharacterized protein	3.52301	3.82608	3.1596	4.47063	14.0047	26.3147	22.4744	3.81877	20.9313	2.45753	3.14e-08	1.26e-06
heart	AUIFUG00000000445	gpc2	108274585	glypican 2 [Source:NCBI gene;Acc:108274585]	3.12886	8.28991	6.46278	11.0616	0	0.00632573	0.386463	8.60477	0.13093	-5.90579	8.43e-07	2.08e-05
heart	AUIFUG00000000586	myadml2	108275479	myeloid-associated differentiation marker-like protein 2 [Source:NCBI gene;Acc:108275479]	2.41879	15.0444	9.44861	5.47942	0	0.16667	0.516827	9.99082	0.227832	-5.47224	2.34e-14	3.99e-12
heart	AUIFUG00000000590	NA	NA	tRNA-splicing endonuclease subunit Sen54 [Ictalurus punctatus] [source:nr;ref|XP_017316300.1|]	3.50947	16.5798	14.5541	23.5443	2.23533	1.45883	2.35044	18.226	2.01487	-3.14987	6.5e-12	6.82e-10
heart	AUIFUG00000001182	rogdi	108260394	rogdi atypical leucine zipper [Source:NCBI gene;Acc:108260394]	2.47041	11.8579	8.10292	7.25979	2.69092	2.71787	2.87468	9.07355	2.76116	-1.71925	8.07e-05	0.000992252
heart	AUIFUG00000001431	ENSIPUT00000002099	NA	caskin-1 isoform X1 [Ictalurus punctatus] [source:nr;ref|XP_017347747.1|]	6.49453	87.8711	121.268	241.583	8.05077	9.76613	23.2469	150.241	13.6879	-3.4547	3.45e-09	1.78e-07
heart	AUIFUG00000002174	aida	100528831	axin interactor, dorsalization associated [Source:NCBI gene;Acc:100528831]	3.10275	4.20762	4.18979	2.49999	11.6972	13.5704	15.1561	3.63247	13.4746	1.8741	0.000346677	0.0033017
heart	AUIFUG00000002688	foxo3b	108279058	forkhead box O3 [Source:NCBI gene;Acc:108279058]	6.27535	99.2201	73.1735	233.024	6.29593	10.8324	8.75512	135.139	8.62782	-3.96836	2.08e-12	2.45e-10
heart	AUIFUG00000004898	ncoa1	108257093	nuclear receptor coactivator 1 [Source:NCBI gene;Acc:108257093]	3.93227	16.836	15.6093	34.0653	9.30966	3.24116	10.5785	22.1702	7.70977	-1.51247	0.0026454	0.017103
heart	AUIFUG00000036325	NA	NA	uncharacterized protein	3.53135	27.672	20.2421	18.6762	8.64e-18	8.64e-18	8.64e-18	22.1967	8.64e-18	-10.3159	1.19e-30	3.19e-27
heart	AUIFUG00000035234	NA	NA	uronyl 2-sulfotransferase a isoform X3 [Ictalurus punctatus] [source:nr;ref|XP_017316104.1|]	2.89871	3.82465	1.82335	3.92123	11.2462	11.4911	10.0634	3.18974	10.9336	1.78134	0.000430077	0.00394963
heart	AUIFUG00000036371	AUIPUG00000036371	NA	uncharacterized protein	2.78135	3.83008	7.80582	16.1768	2.02604	4.10615	1.83383	9.27089	2.65534	-1.79601	0.00351102	0.0213322
heart	AUIFUG00000008104	nt5e	108279846	5'-nucleotidase ecto [Source:NCBI gene;Acc:108279846]	4.01884	32.2647	21.9039	37.9177	6.40108	5.76743	9.53405	30.6954	7.23419	-2.07985	2.62e-06	5.5e-05
heart	AUIFUG00000020400	LOC108261110	108261110	uncharacterized LOC108261110 [Source:NCBI gene;Acc:108261110]	3.60783	0.129989	1.16865	0.558677	7.97152	11.9601	11.2367	0.619107	10.3894	4.04597	6.61e-11	5.14e-09
heart	AUIFUG00000036500	AUIPUG00000036500	NA	hypothetical protein AMELA_G00229430, partial [Ameiurus melas] [source:nr;gb|KAF4074980.1|]	2.31561	0.511398	1.17527	0.35002	2.76159	5.71424	3.9213	0.678897	4.13238	2.54252	0.000233857	0.00240946
heart	AUIFUG00000036542	NA	NA	nectin-2, partial [Ictalurus punctatus] [source:nr;ref|XP_017318375.1|]	5.70625	21.5565	39.428	71.4952	3.11864	8.43846	8.61994	44.1599	6.72568	-2.71408	5.03e-06	9.75e-05
heart	AUIFUG00000036582	NA	NA	hypothetical protein AMELA_G00017390 [Ameiurus melas] [source:nr;gb|KAF4092128.1|]	2.50143	4.33969	2.73702	18.9007	2.82865	1.75918	0.660311	8.65913	1.74938	-2.29008	0.00118359	0.00892905
heart	AUIFUG00000036591	NA	NA	hemicentin-1 [Ictalurus punctatus] [source:nr;ref|XP_017350568.1|]	4.1423	16.0723	11.8788	60.3957	0.523051	1.74153	1.95554	29.449	1.40671	-4.38276	5.58e-10	3.45e-08
heart	AUIFUG00000010786	ccn2a	108256926	cellular communication network factor 2 [Source:NCBI gene;Acc:108256926]	5.71292	75.499	107.902	90.9041	22.5718	34.9246	20.258	91.435	25.9181	-1.8186	0.00070403	0.00589952
heart	AUIFUG00000010873	ABHD1	108256891	phospholipase ABHD3-like [Source:NCBI gene;Acc:108256891]	2.22841	7.1392	4.95274	3.82552	1.58427	0.979869	1.69699	5.30582	1.42038	-1.88731	0.00233527	0.015548
heart	AUIFUG00000010953	ptpn14	108255961	protein tyrosine phosphatase non-receptor type 14 [Source:NCBI gene;Acc:108255961]	5.84129	49.484	50.6811	112.966	18.4095	12.9537	18.8148	71.0436	16.726	-2.08267	2e-05	0.000306894
heart	AUIFUG00000036780	AUIPUG00000036780	NA	uncharacterized protein	3.07524	6.50749	5.57936	23.5038	1.28006	1.45331	2.73779	11.8636	1.82372	-2.68552	1.86e-05	0.000287477
heart	AUIFUG00000011557	LOC108254838	108254838	Down syndrome cell adhesion molecule-like [Source:NCBI gene;Acc:108254838]	2.2496	4.72132	10.9065	5.92077	1.31547	0.506592	1.17491	7.18285	0.99899	-2.80571	4.55e-06	8.96e-05
heart	AUIFUG00000035251	NA	NA	hypothetical protein AMELA_G00016540, partial [Ameiurus melas] [source:nr;gb|KAF4092055.1|]	2.59762	8.03742	6.62679	24.3501	1.08869	1.60675	2.7376	13.0048	1.81102	-2.83226	1.31e-05	0.000214873
heart	AUIFUG00000012052	LOC108257623	108257623	tripartite motif-containing protein 16-like [Source:NCBI gene;Acc:108257623]	2.91053	10.4601	12.3059	23.7065	4.09055	7.42069	0.270394	15.4909	3.92721	-1.97414	0.00693315	0.0361835
heart	AUIFUG00000012882	si:ch73-21k16.1	108275291	phosphatidate phosphatase LPIN1-like [Source:NCBI gene;Acc:108275291]	2.57143	2.68316	6.62595	28.6811	1.4041	1.27399	0.787731	12.6634	1.15527	-3.43367	7.79e-06	0.000139649
heart	AUIFUG00000035253	NA	NA	dihydroxyacetone phosphate acyltransferase isoform X2 [Ictalurus punctatus] [source:nr;ref|XP_017310820.1|]	2.44518	6.50605	7.95046	11.3141	2.61158	2.54671	1.57229	8.59021	2.24353	-1.91219	1.66e-05	0.000260798
heart	AUIFUG00000013349	LOC108257597	108257597	tripartite motif-containing protein 16-like [Source:NCBI gene;Acc:108257597]	4.28987	6.24826	6.58495	3.83524	23.0379	23.3182	31.4881	5.55615	25.9481	2.20485	1.65e-07	5.34e-06
heart	AUIFUG00000036846	AUIPUG00000036846	NA	uncharacterized protein	3.47471	10.2055	9.32244	30.4787	1.54186	3.66578	4.82832	16.6689	3.34532	-2.31261	0.000119092	0.00137164
heart	AUIFUG00000013406	EVA1A	108257718	eva-1 homolog A, regulator of programmed cell death [Source:NCBI gene;Acc:108257718]	4.35728	24.1059	30.738	53.752	4.15316	8.58926	6.40323	36.1986	6.38189	-2.50437	2.65e-08	1.1e-06
heart	AUIFUG00000013705	hadhaa	108257474	hydroxyacyl-CoA dehydrogenase trifunctional multienzyme complex subunit alpha [Source:NCBI gene;Acc:108257474]	7.01078	78.5567	83.766	38.7023	227.794	287.959	280.678	67.0084	265.477	1.98397	6.06e-06	0.00011363
heart	AUIFUG00000013843	kif3ca	108257477	kinesin family member 3C [Source:NCBI gene;Acc:108257477]	2.99508	9.43893	15.2679	10.4179	3.52701	3.98541	3.39887	11.7082	3.6371	-1.68607	5.93e-05	0.000768461
heart	AUIFUG00000036913	NA	NA	CRBB3 protein [Amia calva] [source:nr;gb|MBN3306847.1|]	3.54155	15.5621	10.8299	55.8851	2.86684	2.26351	5.08897	27.4257	3.40644	-2.99846	8.14e-07	2.02e-05
heart	AUIFUG00000036917	AUIPUG00000036917	NA	uncharacterized protein	3.47575	3.57595	14.103	34.1284	1.75815	1.61011	2.34952	17.2691	1.90593	-3.16613	9.95e-06	0.00017072
heart	AUIFUG00000030159	AUIPUG00000030159	NA	transmembrane protein 200A isoform X2 [Ictalurus punctatus] >ref|XP_017311117.1| transmembrane protein 200A isoform X2 [Ictalurus punctatus] >ref|XP_017311125.1| transmembrane protein 200A isoform X2 [Ictalurus punctatus] >ref|XP_047017080.1| transmembrane protein 200A isoform X2 [Ictalurus punctatus] [source:nr;ref|XP_017311110.1|]	6.75338	44.768	171.023	362.108	7.87245	11.6537	14.7611	192.633	11.4291	-4.07332	1.83e-08	7.92e-07
heart	AUIFUG00000044336	NA	NA	uncharacterized protein	3.23947	5.99761	13.3313	15.815	3.63981	1.00375	4.17582	11.7146	2.93979	-1.97396	0.000555072	0.00487787
heart	AUIFUG00000036921	AUIPUG00000036921	NA	E3 ubiquitin-protein ligase TRIM11 [Ictalurus punctatus] [source:nr;ref|XP_017311371.1|]	5.92861	95.2646	108.205	83.5111	21.271	26.3326	25.2191	95.6604	24.2743	-1.97903	9.36e-07	2.27e-05
heart	AUIFUG00000035262	AUIPUG00000035262	NA	hypothetical protein AMELA_G00015850 [Ameiurus melas] [source:nr;gb|KAF4091983.1|]	3.26591	11.9902	11.5635	27.1266	4.9123	2.91489	9.26745	16.8934	5.69821	-1.55465	0.00141843	0.0103695
heart	AUIFUG00000036922	AUIPUG00000036922	NA	hypothetical protein AMELA_G00016430 [Ameiurus melas] [source:nr;gb|KAF4092047.1|]	2.70899	11.098	5.28709	35.422	0.247921	1.5495	0.78506	17.269	0.860826	-4.31885	6.64e-08	2.46e-06
heart	AUIFUG00000014556	NA	NA	hypothetical protein AMELA_G00016540, partial [Ameiurus melas] [source:nr;gb|KAF4092055.1|]	3.59986	15.9449	11.43	61.7111	5.68052	4.63654	4.31438	29.6953	4.87715	-2.59778	1.49e-05	0.000239816
heart	AUIFUG00000036923	NA	NA	laminin subunit alpha-2 [Ictalurus punctatus] [source:nr;ref|XP_047017226.1|]	6.50722	30.0986	37.1716	43.2586	79.0624	168.532	130.931	36.8429	126.175	1.77625	0.000529541	0.00470865
heart	AUIFUG00000035263	NA	NA	laminin subunit alpha-2 [Ictalurus punctatus] [source:nr;ref|XP_047017226.1|]	3.6671	4.84665	4.06086	6.30074	12.3313	28.361	15.1613	5.06942	18.6178	1.87875	0.000390452	0.00363016
heart	AUIFUG00000035264	NA	NA	hypothetical protein [Pangasius djambal] [source:nr;gb|MCJ8749868.1|]	4.41723	4.46492	5.39653	6.07204	18.0871	53.5601	22.611	5.31116	31.4194	2.56367	2.03e-05	0.000310041
heart	AUIFUG00000035266	NA	NA	laminin subunit alpha-2 precursor, partial [Silurus meridionalis] [source:nr;gb|KAI5094595.1|]	3.22453	1.27785	1.51546	3.75698	11.1341	17.6936	12.8074	2.18343	13.8784	2.68357	2.61e-05	0.000386069
heart	AUIFUG00000036926	NA	NA	uncharacterized protein	7.14097	16.4553	22.8055	61.8276	61.6675	310.987	72.2689	33.6961	148.308	2.13687	0.00468672	0.0266785
heart	AUIFUG00000016107	jdp2b	108255388	jun dimerization protein 2-like [Source:NCBI gene;Acc:108255388]	3.46921	9.31205	21.3858	8.11627	1.73318	2.57081	5.08684	12.9381	3.13028	-2.0426	0.00553938	0.0305138
heart	AUIFUG00000036952	AUIPUG00000036952	NA	uncharacterized protein	2.75096	4.46735	8.10339	15.1607	1.17242	1.62397	4.69121	9.2438	2.49586	-1.88125	0.00763661	0.038966
heart	AUIFUG00000035270	NA	NA	DNA polymerase zeta catalytic subunit [Ictalurus punctatus] [source:nr;ref|XP_047016217.1|]	4.47228	4.72091	8.22868	6.9055	21.2638	32.545	26.9185	6.61836	26.9091	2.02371	1.44e-05	0.000233008
heart	AUIFUG00000035271	NA	NA	DNA polymerase zeta catalytic subunit [Ictalurus punctatus] [source:nr;ref|XP_047016217.1|]	3.1643	3.18783	2.85114	2.69331	8.26388	7.04486	11.2335	2.91076	8.84742	1.59708	0.00385561	0.022994
heart	AUIFUG00000016425	ENSIPUT00000025328	NA	DNA polymerase zeta catalytic subunit [Ictalurus punctatus] [source:nr;ref|XP_047016217.1|]	4.18151	6.75709	6.58036	2.3041	11.5847	12.4837	31.7401	5.21385	18.6029	1.82207	0.00295678	0.0186287
heart	AUIFUG00000001644	nt5dc1	108255547	5'-nucleotidase domain containing 1 [Source:NCBI gene;Acc:108255547]	4.24767	6.11897	3.4637	4.03646	28.6239	34.6211	23.263	4.53971	28.836	2.65576	3.29e-08	1.31e-06
heart	AUIFUG00000000919	rhbdl2	108280367	rhomboid-related protein 2-like [Source:NCBI gene;Acc:108280367]	3.27713	15.6847	14.5326	8.89622	3.24156	3.20589	4.57022	13.0378	3.67256	-1.83258	1.52e-05	0.000242108
heart	AUIFUG00000001434	jph1b	108280498	junctophilin-1-like [Source:NCBI gene;Acc:108280498]	5.13446	21.9321	17.0838	8.93624	73.7243	45.8384	60.8925	15.984	60.1517	1.90405	3.03e-05	0.000434841
heart	AUIFUG00000034195	AUIPUG00000034195	NA	sickle tail protein homolog isoform X4 [Ictalurus punctatus] [source:nr;ref|XP_017351050.1|]	4.98114	49.8638	39.732	53.6444	12.5355	10.0852	19.594	47.7467	14.0716	-1.75981	4.27e-05	0.000578955
heart	AUIFUG00000024987	si:dkey-192l18.9	108271824	F-box/LRR-repeat protein 7-like [Source:NCBI gene;Acc:108271824]	3.35147	12.2436	10.6563	16.6486	1.53527	6.03119	5.35401	13.1828	4.30682	-1.6202	0.000946444	0.00747356
heart	AUIFUG00000034127	AUIPUG00000034127	NA	unnamed protein product, partial [Gulo gulo] [source:nr;emb|VCX39787.1|]	2.66462	3.9574	6.01684	16.3896	1.08953	2.83025	1.44009	8.78795	1.78662	-2.2903	0.000268867	0.00268752
heart	AUIFUG00000003549	sri	108280385	sorcin-like [Source:NCBI gene;Acc:108280385]	6.91499	396.742	267.101	314.155	46.205	40.7063	33.7161	325.999	40.2091	-3.01836	3.21e-14	5.15e-12
heart	AUIFUG00000034135	AUIPUG00000034135	NA	hypothetical protein KOW79_016651 [Hemibagrus wyckioides] [source:nr;gb|KAG7319508.1|]	2.50631	14.1576	13.2085	25.8638	0.551127	0.490088	0.782202	17.7433	0.607806	-4.82453	2.2e-11	1.93e-09
heart	AUIFUG00000003571	nt5c3a	100529037	5'-nucleotidase, cytosolic IIIA [Source:NCBI gene;Acc:100529037]	4.75699	72.8178	61.9016	48.7252	15.1683	11.1855	10.5871	61.1482	12.3136	-2.30945	4.34e-07	1.21e-05
heart	AUIFUG00000003630	bmper	108280384	BMP binding endothelial regulator [Source:NCBI gene;Acc:108280384]	4.46154	4.72195	7.35448	13.3311	18.1006	15.2009	38.798	8.46918	24.0332	1.50941	0.010269	0.0484198
heart	AUIFUG00000034192	NA	NA	elastin a isoform X49 [Ictalurus punctatus] [source:nr;ref|XP_047018722.1|]	6.34559	73.0775	79.3106	199.55	21.0915	30.9293	14.641	117.313	22.2206	-2.39927	9.21e-06	0.000159894
heart	AUIFUG00000018153	phkg2	108273676	phosphorylase kinase catalytic subunit gamma 2 [Source:NCBI gene;Acc:108273676]	4.71433	10.7109	8.99309	6.48149	28.0503	33.3683	42.4641	8.72848	34.6276	1.97482	6.79e-07	1.75e-05
heart	AUIFUG00000007995	prss16	108280819	serine protease 16 [Source:NCBI gene;Acc:108280819]	2.4774	13.3886	10.941	7.29682	0.719782	1.88074	1.0472	10.5421	1.21591	-3.12216	4.47e-07	1.25e-05
heart	AUIFUG00000008698	rbp2a	100528756	retinol-binding protein 2 [Source:NCBI gene;Acc:100528756]	3.95954	2.42315	0.781384	4.0365	5.24133	7.08659	151.018	2.41368	54.4488	4.47446	3e-05	0.000432615
heart	AUIFUG00000014631	cavin4a	100528480	muscle-related coiled-coil protein [Source:NCBI gene;Acc:100528480]	2.39313	0.510188	0.59513	0.320314	19.443	15.0134	13.3315	0.475211	15.9293	4.99055	1.52e-15	3.25e-13
heart	AUIFUG00000014776	pitrm1	108280401	pitrilysin metallopeptidase 1 [Source:NCBI gene;Acc:108280401]	5.91604	73.202	68.0525	78.1172	25.0019	23.6307	24.5663	73.1239	24.3996	-1.58175	1.04e-06	2.49e-05
heart	AUIFUG00000016023	arhgap12a	108280343	rho GTPase-activating protein 12-like [Source:NCBI gene;Acc:108280343]	4.87824	26.2741	23.8609	74.8666	13.3784	9.76693	18.4191	41.6672	13.8548	-1.58415	0.00290617	0.0184024
heart	AUIFUG00000034201	AUIPUG00000034201	NA	zinc finger E-box-binding homeobox 1 isoform X5 [Ictalurus punctatus] [source:nr;ref|XP_017350698.1|]	2.32861	8.03401	6.01001	8.46778	3.28797	0.839237	2.35158	7.50393	2.1596	-1.75549	0.000182198	0.00193787
heart	AUIFUG00000009457	mul1a	108280869	mitochondrial ubiquitin ligase activator of nfkb 1-A-like [Source:NCBI gene;Acc:108280869]	2.4881	9.94586	8.54296	6.21133	1.37321	2.22635	2.21993	8.23339	1.93983	-2.08821	0.000233712	0.00240929
heart	AUIFUG00000009752	map6d1	108280841	MAP6 domain-containing protein 1-like [Source:NCBI gene;Acc:108280841]	2.84282	7.01599	10.779	9.04356	0.564942	0.772128	0.00332544	8.9462	0.446799	-4.27253	1.62e-11	1.49e-09
heart	AUIFUG00000034152	AUIPUG00000034152	NA	guanylate-binding protein 1 isoform X1 [Ictalurus punctatus] >ref|XP_017350940.1| guanylate-binding protein 1 isoform X1 [Ictalurus punctatus] [source:nr;ref|XP_017350939.1|]	3.97833	3.95797	6.47349	23.7218	2.41177	3.63626	1.44305	11.3844	2.49703	-2.17819	0.000671646	0.00567376
heart	AUIFUG00000034101	NA	NA	guanylate-binding protein 1 isoform X2 [Ictalurus punctatus] >ref|XP_017350934.1| guanylate-binding protein 1 isoform X2 [Ictalurus punctatus] [source:nr;ref|XP_017350933.1|]	3.1092	9.18474	11.1047	20.0056	3.60973	5.56367	3.79172	13.4317	4.3217	-1.62741	0.000243053	0.00248645
heart	AUIFUG00000012071	LOC108280878	108280878	MAM and LDL-receptor class A domain-containing protein 1-like [Source:NCBI gene;Acc:108280878]	2.67362	0.254957	0.295912	0.0289541	6.48078	7.6786	12.9293	0.193274	9.02955	5.28343	4.31e-14	6.76e-12
heart	AUIFUG00000015806	sema4e	108280345	semaphorin-4E-like [Source:NCBI gene;Acc:108280345]	2.41336	4.21095	6.59164	7.62739	1.75216	1.15017	3.38927	6.14332	2.0972	-1.52976	0.00369516	0.0222207
heart	AUIFUG00000017050	piezo2	108280873	piezo type mechanosensitive ion channel component 2 [Source:NCBI gene;Acc:108280873]	2.88027	3.44578	3.91295	8.03162	1.11097	1.42456	0.917256	5.13012	1.15093	-2.12326	9.32e-05	0.00112132
heart	AUIFUG00000017743	NA	NA	ankyrin repeat domain-containing protein 12-like [Ictalurus punctatus] [source:nr;ref|XP_017351152.1|]	2.01602	0.387262	7.34587	14.4923	0.29158	0.00779509	0.131652	7.40846	0.143676	-5.45608	6.36e-07	1.66e-05
heart	AUIFUG00000017853	LOC108280210	108280210	potassium/sodium hyperpolarization-activated cyclic nucleotide-gated channel 2-like [Source:NCBI gene;Acc:108280210]	3.37091	1.91298	1.3639	2.33086	12.1737	10.3918	13.7186	1.86925	12.0947	2.70897	1.18e-09	6.74e-08
heart	AUIFUG00000006034	spin1	108277052	spindlin 1 [Source:NCBI gene;Acc:108277052]	2.93082	3.18851	2.5615	3.92481	10.2108	9.59682	15.153	3.22494	11.6535	1.8655	1.2e-05	0.000200741
heart	AUIFUG00000018050	rab31	108280805	RAB31, member RAS oncogene family [Source:NCBI gene;Acc:108280805]	2.26451	7.39725	5.56521	10.2494	1.64941	2.86125	2.74264	7.7373	2.41776	-1.67311	0.000655243	0.00555772
heart	AUIFUG00000019970	cers4b	108280569	ceramide synthase 2-like [Source:NCBI gene;Acc:108280569]	2.20977	3.06285	5.38009	4.26167	1.01946	1.4166	0.657231	4.23487	1.0311	-2.02523	0.000341496	0.0032623
heart	AUIFUG00000034115	AUIPUG00000034115	NA	hypothetical protein AMELA_G00215140 [Ameiurus melas] [source:nr;gb|KAF4076434.1|]	3.53297	22.9549	18.8953	22.581	6.32281	5.90979	5.62019	21.4771	5.95093	-1.84631	3.13e-06	6.4e-05
heart	AUIFUG00000006581	NA	NA	AP-1 complex subunit mu-1 [Danio rerio] >ref|XP_017351739.1| AP-1 complex subunit mu-1 isoform X1 [Ictalurus punctatus] >ref|XP_017552652.1| AP-1 complex subunit mu-1 [Pygocentrus nattereri] >ref|XP_022534536.1| AP-1 complex subunit mu-1 [Astyanax mexicanus] >ref|XP_026781347.1| AP-1 complex subunit mu-1 [Pangasianodon hypophthalmus] >ref|XP_027006649.1| AP-1 complex subunit mu-1 [Tachysurus fulv…	3.69941	4.71558	1.23198	3.93373	17.6556	16.2936	19.8605	3.29376	17.9365	2.44441	7.04e-07	1.8e-05
heart	AUIFUG00000006646	LPL	108280930	lipoprotein lipase-like [Source:NCBI gene;Acc:108280930]	6.00662	25.8893	25.4876	32.1058	167.68	128.996	161.899	27.8275	152.858	2.45901	1.09e-08	5.01e-07
heart	AUIFUG00000007136	LOC108280185	108280185	voltage-dependent calcium channel beta subunit-associated regulatory protein-like [Source:NCBI gene;Acc:108280185]	4.95625	20.4079	37.9121	42.4231	6.20856	9.87318	7.1885	33.5811	7.75675	-2.11305	2.21e-06	4.75e-05
heart	AUIFUG00000034120	AUIPUG00000034120	NA	purine nucleoside phosphorylase [Ictalurus punctatus] [source:nr;ref|XP_017351888.1|]	4.98818	25.6373	46.9183	76.3161	6.1022	15.7427	7.45239	49.6239	9.76577	-2.34529	9.78e-06	0.00016844
heart	AUIFUG00000007280	tgm1l1	108280800	protein-glutamine gamma-glutamyltransferase K-like [Source:NCBI gene;Acc:108280800]	8.09552	386.285	384.283	240.104	36.7959	34.3369	49.7815	336.891	40.3048	-3.06301	1.24e-14	2.2e-12
heart	AUIFUG00000007352	pigr	108280613	polymeric immunoglobulin receptor-like [Source:NCBI gene;Acc:108280613]	2.74024	17.2137	14.6798	6.29441	3.24839	2.57497	4.17816	12.7293	3.33384	-1.93315	0.000232168	0.00239469
heart	AUIFUG00000009033	NA	NA	calcium/calmodulin-dependent 3',5'-cyclic nucleotide phosphodiesterase 1C isoform X3 [Ictalurus punctatus] [source:nr;ref|XP_047018451.1|]	4.3518	7.52945	22.3582	75.229	7.60651	7.0455	12.1466	35.0389	8.93287	-1.96864	0.00243351	0.0160879
heart	AUIFUG00000009907	ahrrb	108280895	uncharacterized LOC108280895 [Source:NCBI gene;Acc:108280895]	2.05499	1.27584	1.6405	1.116	2.84544	6.36796	6.52998	1.34411	5.2478	1.93014	0.000116788	0.00135258
heart	AUIFUG00000007757	erbb4	108266386	erb-b2 receptor tyrosine kinase 4 [Source:NCBI gene;Acc:108266386]	3.19408	8.6724	7.65499	10.3142	3.73354	1.47558	3.78619	8.88052	2.99844	-1.54607	0.00265327	0.0171421
heart	AUIFUG00000011162	tnk2b	108280487	tyrosine kinase non receptor 2 [Source:NCBI gene;Acc:108280487]	6.30698	45.6603	116.167	229.552	28.881	39.1111	49.2583	130.46	39.0835	-1.7379	0.000732707	0.00609085
heart	AUIFUG00000011309	tfr1a	108280489	transferrin receptor protein 1-like [Source:NCBI gene;Acc:108280489]	6.82533	114.779	183.142	168.999	35.8484	51.7212	66.898	155.64	51.4892	-1.59589	7.23e-05	0.000906006
heart	AUIFUG00000012779	bpnt2	108280718	inositol monophosphatase domain containing 1 [Source:NCBI gene;Acc:108280718]	3.99108	8.66805	3.62123	4.84872	18.6694	25.998	18.5576	5.71267	21.075	1.87201	0.000120467	0.00138663
heart	AUIFUG00000013445	dipk1aa	108280758	protein FAM69A-like [Source:NCBI gene;Acc:108280758]	3.17137	3.18624	2.6932	1.20204	10.9633	12.7591	9.80275	2.36049	11.1751	2.19865	6.84e-06	0.000125401
heart	AUIFUG00000014582	clcn2a	108280323	chloride channel protein 2-like [Source:NCBI gene;Acc:108280323]	6.37349	86.5952	126.802	176.853	14.8371	32.6887	24.6967	130.083	24.0742	-2.43408	1.08e-06	2.56e-05
heart	AUIFUG00000016000	ngef	108280409	neuronal guanine nucleotide exchange factor [Source:NCBI gene;Acc:108280409]	2.70765	1.02223	2.37079	1.1355	6.93734	12.9191	14.2391	1.50951	11.3652	2.88647	2.09e-07	6.52e-06
heart	AUIFUG00000016315	LOC108280418	108280418	integral membrane protein 2C-like [Source:NCBI gene;Acc:108280418]	2.3041	4.20624	4.0315	0.977543	6.00672	8.95297	15.5408	3.07176	10.1668	1.70056	0.00676495	0.0355006
heart	AUIFUG00000034202	AUIPUG00000034202	NA	hypothetical protein AMELA_G00002310 [Ameiurus melas] [source:nr;gb|KAF4093471.1|]	5.1881	26.7855	30.9093	126.824	3.5965	3.85831	8.87536	61.5064	5.44339	-3.4937	2.59e-07	7.86e-06
heart	AUIFUG00000017034	pparda	108281076	peroxisome proliferator-activated receptor delta-like [Source:NCBI gene;Acc:108281076]	4.82538	11.8652	41.6625	61.933	9.94295	10.8482	8.88771	38.4869	9.89296	-1.95615	0.000463108	0.0042036
heart	AUIFUG00000034297	AUIPUG00000034297	NA	AMP deaminase 2 isoform X2 [Ictalurus punctatus] [source:nr;ref|XP_017352121.1|]	6.33012	103.683	153.615	131.822	12.7343	5.95227	18.0245	129.707	12.237	-3.4011	2.62e-12	3e-10
heart	AUIFUG00000017355	apobec2a	108281085	C->U-editing enzyme APOBEC-2-like [Source:NCBI gene;Acc:108281085]	6.46993	74.9809	32.0951	25.1497	201.974	161.877	200.708	44.0752	188.187	2.09079	6e-06	0.000112864
heart	AUIFUG00000017372	pth4	108281088	parathyroid hormone-related protein-like [Source:NCBI gene;Acc:108281088]	4.82649	4.97613	4.52111	12.2222	51.294	40.2566	79.8324	7.2398	57.1277	2.99498	4.47e-09	2.25e-07
heart	AUIFUG00000017442	usp49	108281081	ubiquitin specific peptidase 49 [Source:NCBI gene;Acc:108281081]	2.89606	5.73368	2.7113	1.49159	13.5848	8.32765	12.1517	3.31219	11.3547	1.74351	0.000540138	0.00478248
heart	AUIFUG00000018607	LOC108254798	108254798	myosin heavy chain, fast skeletal muscle-like [Source:NCBI gene;Acc:108254798]	6.33153	24.4884	4.54158	78.9269	457.511	80.9849	74.0997	35.9856	204.199	2.50139	0.00409073	0.0240667
heart	AUIFUG00000019618	hyal2b	108254948	hyaluronidase 2 [Source:NCBI gene;Acc:108254948]	5.08252	12.8858	61.4689	165.62	4.99977	4.02392	9.92165	79.9915	6.31511	-3.65893	5.74e-07	1.53e-05
heart	AUIFUG00000019637	rassf1	108255249	ras association domain-containing protein 1-like [Source:NCBI gene;Acc:108255249]	8.74519	346.245	518.137	707.313	38.7094	103.113	145.296	523.898	95.706	-2.45262	5.65e-06	0.000107318
heart	AUIFUG00000034313	NA	NA	E3 ubiquitin-protein ligase UBR2 [Ictalurus punctatus] [source:nr;ref|XP_017318165.1|]	2.84544	8.64e-18	8.64e-18	8.64e-18	6.00681	14.8016	9.67083	8.64e-18	10.1597	9.18868	2.92e-07	8.71e-06
heart	AUIFUG00000034251	AUIPUG00000034251	NA	glutathione peroxidase 1a [Ictalurus punctatus] [source:nr;ref|XP_017306443.1|]	4.8414	12.7536	11.4035	16.4034	148.545	28.3078	34.7665	13.5202	70.5397	2.38382	0.00012178	0.00139745
heart	AUIFUG00000034258	NA	NA	membrane-associated guanylate kinase, WW and PDZ domain-containing protein 1b isoform X6 [Silurus meridionalis] [source:nr;ref|XP_046730511.1|]	4.46361	16.3274	15.3209	58.5852	8.55135	10.354	5.88507	30.0779	8.26349	-1.85837	0.000600817	0.00519471
heart	AUIFUG00000023802	LOC108255127	108255127	opioid growth factor receptor-like [Source:NCBI gene;Acc:108255127]	5.16628	34.9461	48.7213	81.9214	11.8627	24.2407	22.2119	55.1963	19.4384	-1.50474	0.000746781	0.00618865
heart	AUIFUG00000024008	ENSIPUT00000037227	NA	zinc finger protein 12 [Ictalurus punctatus] [source:nr;ref|XP_047005261.1|]	3.83747	4.20874	5.82251	2.52564	12.9839	23.1254	20.3836	4.18563	18.8309	2.14506	4.29e-06	8.52e-05
heart	AUIFUG00000024267	ikbke	108255225	inhibitor of nuclear factor kappa B kinase subunit epsilon [Source:NCBI gene;Acc:108255225]	4.52606	35.4529	26.5452	38.4858	13.3029	7.69418	13.326	33.4946	11.441	-1.54144	3.15e-05	0.000450299
heart	AUIFUG00000024371	tfeb	108255123	transcription factor EB [Source:NCBI gene;Acc:108255123]	5.73791	54.7127	61.3182	119.376	15.6011	21.3731	16.7274	78.4688	17.9005	-2.13051	7.94e-06	0.000141538
heart	AUIFUG00000024587	trib3	108254833	tribbles homolog 2-like [Source:NCBI gene;Acc:108254833]	4.6562	33.2869	52.5891	37.7829	7.02282	12.7807	21.9425	41.2196	13.9153	-1.56757	0.00137444	0.0101166
heart	AUIFUG00000024665	ENSIPUT00000038256	NA	protein phosphatase 1 regulatory subunit 1A-like isoform X1 [Ictalurus punctatus] [source:nr;ref|XP_047005572.1|]	2.0088	4.72193	3.48272	17.1137	0.262717	0.180274	0.907718	8.43946	0.450236	-4.1749	2.18e-06	4.68e-05
heart	AUIFUG00000001080	LOC108255209	108255209	translocon-associated protein subunit alpha-like [Source:NCBI gene;Acc:108255209]	4.05704	41.9551	29.2375	29.0311	8.53257	8.79745	14.2374	33.4079	10.5225	-1.66715	9.95e-05	0.00118469
heart	AUIFUG00000001227	poc1a	108254864	POC1 centriolar protein A [Source:NCBI gene;Acc:108254864]	2.02223	2.80527	2.25705	2.65961	2.741	10.6578	9.40467	2.57398	7.60116	1.55126	0.00368531	0.0221757
heart	AUIFUG00000001299	LOC108255167	108255167	E3 ubiquitin-protein ligase DTX3L-like [Source:NCBI gene;Acc:108255167]	6.88232	72.9516	109.896	479.163	11.5795	29.3331	22.344	220.67	21.0855	-3.38701	2.57e-07	7.8e-06
heart	AUIFUG00000001311	LOC108280976	108280976	E3 ubiquitin-protein ligase DTX3L-like [Source:NCBI gene;Acc:108280976]	2.5948	0.129792	0.456091	1.14657	21.7897	7.8654	15.0274	0.577485	14.8942	4.76417	2.72e-13	3.6e-11
heart	AUIFUG00000001901	calcoco1b	108255279	calcium-binding and coiled-coil domain-containing protein 1-like [Source:NCBI gene;Acc:108255279]	4.68542	30.3566	91.7142	109.324	6.85982	7.67348	10.8413	77.1317	8.4582	-3.18612	6.29e-07	1.65e-05
heart	AUIFUG00000002920	LOC108255100	108255100	LETM1 domain-containing protein 1-like [Source:NCBI gene;Acc:108255100]	4.30315	28.9465	21.5852	14.4849	5.46319	8.75903	6.92627	21.6722	7.0495	-1.62732	0.000289473	0.00284798
heart	AUIFUG00000002940	nab2	108255101	NGFI-A-binding protein 2-like [Source:NCBI gene;Acc:108255101]	2.34874	5.10575	8.27177	29.3087	1.41521	0.351697	1.17476	14.2287	0.980556	-3.81759	2.37e-07	7.32e-06
heart	AUIFUG00000034286	AUIPUG00000034286	NA	myosin-1, partial [Ictalurus punctatus] [source:nr;ref|XP_047005268.1|]	2.44144	4.72159	7.64611	10.7514	0.53786	1.5516	0.526467	7.70637	0.871975	-3.13585	2.95e-06	6.09e-05
heart	AUIFUG00000003884	trim62	108254868	tripartite motif containing 62 [Source:NCBI gene;Acc:108254868]	2.31881	5.99372	5.25288	5.84931	1.19476	0.82665	2.34489	5.69864	1.45543	-1.94989	6.45e-05	0.000824701
heart	AUIFUG00000004174	elk4	108254839	ETS transcription factor ELK4 [Source:NCBI gene;Acc:108254839]	3.32803	7.27297	10.3619	25.4576	4.65107	2.74533	5.48434	14.3642	4.29358	-1.724	0.000754527	0.00623906
heart	AUIFUG00000004206	mfsd4aa	108254837	major facilitator superfamily domain-containing protein 4A-like [Source:NCBI gene;Acc:108254837]	2.41572	1.91716	5.54431	8.54628	0.6314	0.809206	1.43255	5.33592	0.957717	-2.45685	0.00116978	0.00884979
heart	AUIFUG00000004629	kif17	108255288	kinesin family member 17 [Source:NCBI gene;Acc:108255288]	5.54987	62.4913	80.7853	92.9521	3.75956	2.55156	0.791835	78.7429	2.36765	-5.0374	1.17e-15	2.51e-13
heart	AUIFUG00000005360	NA	NA	type-1 angiotensin II receptor-associated protein isoform X1 [Ictalurus punctatus] [source:nr;ref|XP_017306446.1|]	4.33015	23.3417	21.468	90.1799	7.23339	2.2683	1.70622	44.9965	3.73597	-3.57995	4.93e-07	1.35e-05
heart	AUIFUG00000034221	AUIPUG00000034221	NA	RING finger protein 207 isoform X2 [Ictalurus punctatus] >ref|XP_017306488.1| RING finger protein 207 isoform X2 [Ictalurus punctatus] >ref|XP_017306490.1| RING finger protein 207 isoform X2 [Ictalurus punctatus] [source:nr;ref|XP_017306487.1|]	6.44592	113.632	200.997	345.778	17.9072	22.845	41.0215	220.136	27.2579	-3.01282	4.17e-08	1.63e-06
heart	AUIFUG00000034289	NA	NA	chromodomain-helicase-DNA-binding protein 5 isoform X3 [Ictalurus punctatus] [source:nr;ref|XP_047005510.1|]	2.92915	6.12463	7.06672	18.0403	0.823016	1.26686	1.04579	10.4106	1.04522	-3.29584	1.41e-07	4.62e-06
heart	AUIFUG00000030108	NA	NA	filamin-B [Ictalurus punctatus] [source:nr;ref|XP_017305512.1|]	4.92794	9.05442	7.05831	9.79366	21.8994	44.8343	42.9877	8.63546	36.5738	2.08235	2.69e-05	0.000396249
heart	AUIFUG00000007760	lmcd1	108254902	LIM and cysteine rich domains 1 [Source:NCBI gene;Acc:108254902]	5.39527	19.6379	10.3669	18.2949	39.8354	108.807	61.2868	16.0999	69.9764	2.11919	1.65e-05	0.000260285
heart	AUIFUG00000010453	stab1	108254960	stabilin 1 [Source:NCBI gene;Acc:108254960]	7.49612	174.08	189.916	381.938	38.4575	37.2192	72.3829	248.645	49.3532	-2.33193	3.87e-07	1.11e-05
heart	AUIFUG00000011872	vgll4b	108254959	vestigial like family member 4 [Source:NCBI gene;Acc:108254959]	3.66088	22.5712	18.5881	15.2322	4.17041	2.59238	7.43929	18.7972	4.73402	-1.98462	1.45e-05	0.000234288
heart	AUIFUG00000014317	fer1l4	108254855	fer-1-like protein 4 [Source:NCBI gene;Acc:108254855]	2.15188	3.95584	6.14212	7.09789	1.40721	1.11997	0.787417	5.73195	1.10487	-2.32915	2.84e-06	5.89e-05
heart	AUIFUG00000014706	fam83d	108255261	family with sequence similarity 83 member D [Source:NCBI gene;Acc:108255261]	2.63698	7.90837	10.3379	10.3437	3.92524	2.41252	2.61568	9.52997	2.98448	-1.64965	6.31e-05	0.000811427
heart	AUIFUG00000015587	chek2	108255821	checkpoint kinase 2 [Source:NCBI gene;Acc:108255821]	4.2209	6.76025	6.01149	10.5031	15.8623	27.7631	29.1363	7.75827	24.2539	1.65422	9.01e-05	0.00109095
heart	AUIFUG00000016032	rnf215	108255482	ring finger protein 215 [Source:NCBI gene;Acc:108255482]	3.27515	1.7883	2.5599	5.10376	10.1214	12.1249	10.8464	3.15065	11.0309	1.84402	0.000112436	0.0013119
heart	AUIFUG00000016385	gas2l1	108255463	growth arrest specific 2 like 1 [Source:NCBI gene;Acc:108255463]	4.15482	17.2194	14.5696	48.5521	3.96081	7.34205	9.92451	26.7804	7.07579	-1.91704	0.000841332	0.00682745
heart	AUIFUG00000016597	ch25hl3	108255855	cholesterol 25-hydroxylase-like protein [Source:NCBI gene;Acc:108255855]	2.30026	1.53372	6.52529	1.23208	0.366447	0.0160772	0.778133	3.09703	0.386886	-2.9183	0.00387767	0.0230815
heart	AUIFUG00000016755	dgcr8	108255709	DGCR8 microprocessor complex subunit [Source:NCBI gene;Acc:108255709]	5.64859	43.4909	41.8469	135.436	22.2988	19.1764	29.7887	73.5913	23.7546	-1.62803	0.000668514	0.00565479
heart	AUIFUG00000018306	susd2	108255750	sushi domain containing 2 [Source:NCBI gene;Acc:108255750]	3.95926	7.27016	9.13548	7.73335	21.2706	23.1536	28.7447	8.04633	24.3897	1.5971	1.29e-05	0.000212983
heart	AUIFUG00000018390	slc39a14	108255751	solute carrier family 39 member 14 [Source:NCBI gene;Acc:108255751]	3.52956	10.8429	11.4141	28.4203	3.06058	3.50767	3.13701	16.8924	3.23509	-2.37269	7.68e-06	0.000138183
heart	AUIFUG00000019981	si:dkey-98f17.5	108255717	uncharacterized LOC108255717 [Source:NCBI gene;Acc:108255717]	3.38681	13.2628	12.7406	11.4707	4.58461	1.16345	3.91757	12.4913	3.22188	-1.93152	4.03e-05	0.000554574
heart	AUIFUG00000020289	gal3st1a	108255842	galactose-3-O-sulfotransferase 1 [Source:NCBI gene;Acc:108255842]	4.36777	5.35545	0.488641	8.47979	32.0369	56.3291	51.4826	4.77463	46.6162	3.2875	1.21e-06	2.82e-05
heart	AUIFUG00000034385	AUIPUG00000034385	NA	uncharacterized protein LOC108255343 isoform X1 [Ictalurus punctatus] [source:nr;ref|XP_017306751.1|]	4.67137	49.6039	26.5419	18.2359	2.15731	1.90631	0.789958	31.4605	1.61786	-4.26436	7.14e-14	1.05e-11
heart	AUIFUG00000005542	noxa1	108255761	NADPH oxidase activator 1-like [Source:NCBI gene;Acc:108255761]	2.99307	3.95652	8.22954	7.9158	1.29571	1.89201	0.918651	6.70062	1.36879	-2.27817	5.32e-06	0.000101653
heart	AUIFUG00000034389	AUIPUG00000034389	NA	serine protease inhibitor 2.1 [Ictalurus punctatus] [source:nr;ref|XP_017307458.1|]	3.13471	7.01779	9.76182	23.3451	4.93035	3.84693	4.83432	13.3749	4.5372	-1.54522	0.00337227	0.0206834
heart	AUIFUG00000009034	rasgef1ba	108255944	RasGEF domain family member 1B [Source:NCBI gene;Acc:108255944]	2.54315	5.86895	8.24829	11.8246	2.023	2.71868	3.65474	8.64727	2.7988	-1.61668	0.00129967	0.00964956
heart	AUIFUG00000034396	AUIPUG00000034396	NA	ANTXR cell adhesion molecule 2a [Ictalurus punctatus] [source:nr;ref|XP_017307777.1|]	3.52214	15.3042	10.0684	23.2178	5.39632	4.48007	4.83553	16.1968	4.90397	-1.70842	6.41e-05	0.000820408
heart	AUIFUG00000034397	AUIPUG00000034397	NA	hypothetical protein AMELA_G00238530 [Ameiurus melas] [source:nr;gb|KAF4074360.1|]	3.20998	31.49	7.97536	5.79194	4.08898	3.68082	4.18122	15.0858	3.98367	-1.91978	0.00335473	0.020623
heart	AUIFUG00000011719	ctsla	100305013	cathepsin L [Source:NCBI gene;Acc:100305013]	5.52983	118.728	84.2423	80.3306	27.5094	22.2091	32.534	94.4335	27.4175	-1.78355	0.000387764	0.00360874
heart	AUIFUG00000012733	rhobtb4	108255835	rho-related BTB domain-containing protein 2-like [Source:NCBI gene;Acc:108255835]	3.77489	9.31358	15.7509	31.875	5.85205	3.23195	8.61704	18.9798	5.90035	-1.67395	0.00145476	0.0105915
heart	AUIFUG00000013239	f2r	108255687	coagulation factor II thrombin receptor [Source:NCBI gene;Acc:108255687]	5.84609	46.1697	111.201	130.345	2.63999	20.399	22.3364	95.9053	15.1251	-2.66408	0.00023901	0.00245312
heart	AUIFUG00000034405	AUIPUG00000034405	NA	hyaluronan and proteoglycan link protein 1a [Ictalurus punctatus] [source:nr;ref|XP_017308038.1|]	2.36971	11.2225	6.621	14.4899	0.557621	0.484913	0.523216	10.7778	0.521916	-4.31612	1.29e-09	7.34e-08
heart	AUIFUG00000013996	arrdc3a	108255838	arrestin domain-containing protein 3 [Source:NCBI gene;Acc:108255838]	5.38498	83.7851	79.4274	44.5278	5.71632	12.304	23.247	69.2468	13.7558	-2.33273	2.27e-05	0.000343475
heart	AUIFUG00000034338	NA	NA	major facilitator superfamily domain-containing protein 10 [Ictalurus punctatus] >ref|XP_017307267.1| major facilitator superfamily domain-containing protein 10 [Ictalurus punctatus] [source:nr;ref|XP_017307266.1|]	3.8506	10.4612	19.7881	30.886	3.70899	3.68164	4.70207	20.3785	4.0309	-2.32608	1.19e-06	2.77e-05
heart	AUIFUG00000015868	ppef2a	108255928	serine/threonine-protein phosphatase with EF-hands 2-like [Source:NCBI gene;Acc:108255928]	3.80764	21.045	36.4092	34.7727	0.191604	0.00613197	0.130985	30.7423	0.109574	-7.80526	1.12e-32	5.24e-29
heart	AUIFUG00000016374	mamdc2a	108255338	MAM domain containing 2 [Source:NCBI gene;Acc:108255338]	2.05706	8.9255	7.49441	5.41631	0.668892	0.179361	0.393056	7.27874	0.41377	-4.03879	1.78e-09	9.68e-08
heart	AUIFUG00000018340	cert1a	108255491	collagen type IV alpha-3-binding protein-like [Source:NCBI gene;Acc:108255491]	3.15045	14.1545	9.757	12.2312	3.89523	3.37154	5.35371	12.0476	4.20683	-1.51261	0.000245396	0.0025019
heart	AUIFUG00000018567	ccdc180	108255767	coiled-coil domain containing 180 [Source:NCBI gene;Acc:108255767]	3.41864	5.87034	11.2497	20.4734	0.70812	2.82709	1.69934	12.5312	1.74485	-2.84425	5.76e-06	0.0001091
heart	AUIFUG00000019658	lnpep	108255525	leucyl and cystinyl aminopeptidase [Source:NCBI gene;Acc:108255525]	4.74428	17.2128	4.83295	13.5111	55.2434	47.5518	17.1268	11.8523	39.974	1.75319	0.00274197	0.017558
heart	AUIFUG00000020568	smtnb	108255784	smoothelin-like [Source:NCBI gene;Acc:108255784]	6.38933	56.8814	91.8803	134.568	19.4873	31.9202	37.498	94.4431	29.6352	-1.67137	0.000323413	0.00311737
heart	AUIFUG00000020815	hip1rb	108255864	huntingtin-interacting protein 1-related protein-like [Source:NCBI gene;Acc:108255864]	2.88383	6.63429	8.40613	15.2171	2.82348	0.678377	1.95981	10.0858	1.82055	-2.42622	8.43e-06	0.000147795
heart	AUIFUG00000021944	usp30	108255754	ubiquitin specific peptidase 30 [Source:NCBI gene;Acc:108255754]	4.29225	25.3795	26.9842	33.1648	8.03493	3.69979	4.18516	28.5095	5.30663	-2.40649	1.41e-08	6.23e-07
heart	AUIFUG00000004839	unc5cb	108277026	netrin receptor UNC5C-like [Source:NCBI gene;Acc:108277026]	3.12319	1.15037	3.11665	1.65104	6.50615	8.11671	4.3173	1.97269	6.31339	1.66666	0.0025605	0.0167038
heart	AUIFUG00000022362	vps37ba	108255715	VPS37B subunit of ESCRT-I [Source:NCBI gene;Acc:108255715]	2.69029	7.52558	6.61275	12.3431	2.91946	1.3002	1.31073	8.82715	1.84347	-2.2274	9.84e-05	0.00117173
heart	AUIFUG00000022474	vamp8	100528730	vesicle-associated membrane protein 8 (endobrevin) [Source:NCBI gene;Acc:100528730]	5.53329	43.2353	51.8749	101.028	9.7971	4.97396	5.36111	65.3792	6.71072	-3.27382	3.26e-10	2.17e-08
heart	AUIFUG00000022815	ccdc125	108255569	coiled-coil domain containing 125 [Source:NCBI gene;Acc:108255569]	2.55135	6.12356	8.09662	10.5338	1.37744	2.67809	1.31029	8.25134	1.78861	-2.20431	3.03e-06	6.22e-05
heart	AUIFUG00000034431	AUIPUG00000034431	NA	uncharacterized protein si:ch211-214j8.12 [Ictalurus punctatus] >ref|XP_047005609.1| uncharacterized protein si:ch211-214j8.12 [Ictalurus punctatus] >ref|XP_047005610.1| uncharacterized protein si:ch211-214j8.12 [Ictalurus punctatus] [source:nr;ref|XP_047005608.1|]	3.83182	14.2856	20.084	24.3613	4.92733	5.26007	3.92307	19.577	4.70349	-2.04885	1.99e-06	4.35e-05
heart	AUIFUG00000034363	NA	NA	uncharacterized protein si:ch211-214j8.12 [Ictalurus punctatus] >ref|XP_047005609.1| uncharacterized protein si:ch211-214j8.12 [Ictalurus punctatus] >ref|XP_047005610.1| uncharacterized protein si:ch211-214j8.12 [Ictalurus punctatus] [source:nr;ref|XP_047005608.1|]	3.79524	3.06574	18.7089	18.9823	1.04293	0.795346	0.266244	13.5856	0.701507	-4.24006	2.47e-06	5.21e-05
heart	AUIFUG00000034432	NA	NA	hypothetical protein [Pangasius djambal] [source:nr;gb|MCJ8746631.1|]	2.73545	2.04465	9.39274	4.83301	1.29875	1.28079	1.30712	5.42347	1.29555	-2.05033	0.00449416	0.0258331
heart	AUIFUG00000034365	NA	NA	uncharacterized protein	2.89857	13.8967	3.63399	10.3339	8.64e-18	8.64e-18	8.64e-18	9.28818	8.64e-18	-9.05758	2.24e-06	4.79e-05
heart	AUIFUG00000030112	AUIPUG00000030112	NA	uncharacterized protein LOC124626150 [Ictalurus punctatus] [source:nr;ref|XP_047005652.1|]	2.50933	6.63398	8.10486	13.652	0.483731	0.0121451	0.262041	9.46361	0.252639	-5.0696	8.23e-08	2.93e-06
heart	AUIFUG00000030113	NA	NA	uncharacterized protein LOC108255611 isoform X4 [Ictalurus punctatus] [source:nr;ref|XP_047005642.1|]	2.96102	4.08486	8.69544	13.6078	2.50261	0.352542	0.137168	8.79603	0.997439	-3.10706	0.000141062	0.00156604
heart	AUIFUG00000044199	AUIPUG00000044199	NA	uncharacterized protein LOC108255611 isoform X4 [Ictalurus punctatus] [source:nr;ref|XP_047005642.1|]	2.59597	6.76053	9.43273	7.98801	1.1052	1.2796	1.4364	8.06042	1.27373	-2.6479	9.52e-06	0.000164405
heart	AUIFUG00000030115	AUIPUG00000030115	NA	uncharacterized protein LOC108255609 [Ictalurus punctatus] >ref|XP_047005631.1| uncharacterized protein LOC108255609 [Ictalurus punctatus] >ref|XP_047005632.1| uncharacterized protein LOC108255609 [Ictalurus punctatus] [source:nr;ref|XP_017307187.1|]	3.18914	6.63549	15.5807	19.5114	3.65773	2.09042	1.70328	13.9092	2.48381	-2.45523	6.54e-07	1.7e-05
heart	AUIFUG00000023389	shoc1	108255418	shortage in chiasmata 1 [Source:NCBI gene;Acc:108255418]	2.92954	2.29427	0.776911	2.56052	5.45867	8.76785	8.62251	1.87723	7.61634	2.02569	0.00035763	0.00339396
heart	AUIFUG00000023397	susd1	108255553	sushi domain-containing protein 1-like [Source:NCBI gene;Acc:108255553]	9.54683	172.931	187.207	246.809	684.153	1139.37	651.916	202.316	825.146	2.02838	1.7e-07	5.48e-06
heart	AUIFUG00000023560	agpat9l	108255643	glycerol-3-phosphate acyltransferase 3-like [Source:NCBI gene;Acc:108255643]	2.78747	2.2969	1.81898	4.34239	7.05294	8.61332	7.84069	2.81942	7.83565	1.50116	0.00284424	0.0181262
heart	AUIFUG00000034438	AUIPUG00000034438	NA	hypothetical protein [Pangasianodon gigas] [source:nr;gb|MCI4392334.1|]	5.82182	8.79989	6.01794	12.0982	110.136	97.3871	127.009	8.97202	111.511	3.63073	0.000923107	0.007317
heart	AUIFUG00000023134	ENSIPUT00000035799	NA	RLA class I histocompatibility antigen, alpha chain 11/11 isoform X2 [Ictalurus punctatus] [source:nr;ref|XP_017307135.1|]	2.74708	8.92752	8.10348	10.5843	1.93307	3.32921	2.35349	9.20511	2.53859	-1.8598	4.24e-05	0.000575961
heart	AUIFUG00000034376	NA	NA	LOW QUALITY PROTEIN: palmitoyltransferase ZDHHC8B [Ictalurus punctatus] [source:nr;ref|XP_017306905.2|]	2.47608	3.31805	5.536	5.28353	1.14049	0.496529	0.525537	4.71253	0.720852	-2.63574	3.82e-06	7.69e-05
heart	AUIFUG00000034379	AUIPUG00000034379	NA	hypothetical protein AMELA_G00242800 [Ameiurus melas] [source:nr;gb|KAF4074755.1|]	5.88835	165.911	102.976	69.2536	31.7751	34.6444	40.3751	112.714	35.5982	-1.66386	7.28e-05	0.000909641
heart	AUIFUG00000034442	NA	NA	unconventional myosin-Ih [Ictalurus punctatus] [source:nr;ref|XP_047006001.1|]	2.78059	4.85124	23.0778	36.3833	0.239772	1.4337	2.34282	21.4374	1.33876	-3.995	2.41e-07	7.41e-06
heart	AUIFUG00000004823	bcl2a	108256596	BCL2 apoptosis regulator [Source:NCBI gene;Acc:108256596]	6.76824	87.743	95.6439	208.369	18.306	25.1875	12.4194	130.585	18.6377	-2.8075	1.58e-07	5.13e-06
heart	AUIFUG00000004936	NA	NA	contactin-associated protein-like 2 [Haplochromis burtoni] [source:nr;ref|XP_042070486.1|]	3.05199	2.93795	6.61903	21.3382	0.545972	0.342612	1.17013	10.2984	0.686237	-3.87958	0.000245729	0.00250292
heart	AUIFUG00000007100	klhl15	108256698	kelch like family member 15 [Source:NCBI gene;Acc:108256698]	2.97933	5.74245	8.26124	18.8419	4.37983	4.29958	2.4878	10.9485	3.7224	-1.54014	0.00361152	0.0218297
heart	AUIFUG00000007131	cmbl	100528453	carboxymethylenebutenolidase homolog [Source:NCBI gene;Acc:100528453]	3.86614	24.1018	17.2493	20.2157	6.42274	3.70253	6.66165	20.5223	5.59564	-1.86507	8.04e-06	0.000142623
heart	AUIFUG00000009481	LOC108256549	108256549	hephaestin-like protein 1 [Source:NCBI gene;Acc:108256549]	3.01526	11.0953	7.51713	15.0229	5.04371	2.5819	3.65974	11.2118	3.76178	-1.54875	0.000322333	0.00311092
heart	AUIFUG00000009643	tagln3b	108256114	transgelin 3 [Source:NCBI gene;Acc:108256114]	2.69837	0.889116	0.0124337	0.309542	5.46135	8.76259	7.57864	0.403697	7.26753	4.07132	6.83e-07	1.76e-05
heart	AUIFUG00000010025	cfap44	108256612	cilia and flagella associated protein 44 [Source:NCBI gene;Acc:108256612]	3.47146	8.42014	6.77818	26.9843	3.44302	3.03915	3.00664	14.0609	3.16294	-2.14244	0.000889201	0.00711437
heart	AUIFUG00000034496	AUIPUG00000034496	NA	cystatin-B isoform X2 [Ictalurus punctatus] [source:nr;ref|XP_017308730.1|]	2.94179	16.8365	40.7164	15.0322	1.68148	1.28655	1.3082	24.195	1.42541	-4.06437	8.34e-13	1.05e-10
heart	AUIFUG00000011199	LOC108256405	108256405	cystatin-B-like [Source:NCBI gene;Acc:108256405]	3.37834	4.72085	7.04124	7.90653	23.5225	26.6342	13.4653	6.55621	21.2073	1.70077	0.000159559	0.00173847
heart	AUIFUG00000011849	acaa1	100528276	acetyl-CoA acyltransferase 1 [Source:NCBI gene;Acc:100528276]	4.98322	22.4422	13.951	12.5882	52.5109	55.0695	50.9624	16.3271	52.8476	1.68629	5.69e-06	0.000108001
heart	AUIFUG00000012346	slc22a13b	108256338	solute carrier family 22 member 13 [Source:NCBI gene;Acc:108256338]	3.14013	15.4326	9.02648	30.8159	0.93626	0.345995	1.04282	18.425	0.775026	-4.51934	5.32e-11	4.21e-09
heart	AUIFUG00000012384	LOC108256337	108256337	xin actin-binding repeat-containing protein 1-like [Source:NCBI gene;Acc:108256337]	3.18055	26.1402	8.8774	20.9577	5.37451	3.70937	10.3132	18.6584	6.4657	-1.52493	0.0074882	0.0384072
heart	AUIFUG00000012470	NA	NA	extracellular sulfatase Sulf-1 isoform X4 [Ictalurus punctatus] [source:nr;ref|XP_017308708.1|]	3.1371	14.0241	3.93237	9.82248	3.45469	1.3162	3.52474	9.25964	2.76521	-1.73054	0.00471349	0.0268146
heart	AUIFUG00000013799	lipib	108256469	lipase member H-like [Source:NCBI gene;Acc:108256469]	4.25133	26.7815	18.7578	36.0189	1.09901	0.979923	2.21506	27.1861	1.43133	-4.22831	4.99e-17	1.4e-14
heart	AUIFUG00000034540	AUIPUG00000034540	NA	uncharacterized protein	6.67862	158.52	159.182	218.637	47.2075	34.6714	70.0325	178.78	50.6371	-1.81845	1.06e-06	2.52e-05
heart	AUIFUG00000014655	pign	108256714	phosphatidylinositol glycan anchor biosynthesis class N [Source:NCBI gene;Acc:108256714]	4.20736	16.9637	22.0375	30.1797	5.18154	7.65643	8.22985	23.0603	7.02261	-1.7122	1.56e-05	0.000247873
heart	AUIFUG00000015884	cip2a	108256472	cellular inhibitor of PP2A [Source:NCBI gene;Acc:108256472]	2.65508	7.65423	11.9851	12.9579	2.03495	1.77467	3.00144	10.8657	2.27035	-2.24087	6.63e-07	1.72e-05
heart	AUIFUG00000016188	phex	108256673	phosphate regulating endopeptidase homolog X-linked [Source:NCBI gene;Acc:108256673]	4.19153	3.31773	3.75797	6.23952	15.6763	25.2187	31.0946	4.4384	23.9965	2.44668	1.28e-06	2.95e-05
heart	AUIFUG00000016302	NA	NA	kelch-like protein 34 [Ictalurus punctatus] [source:nr;ref|XP_017309123.1|]	2.20231	2.16654	1.50657	1.38785	7.31935	11.0053	11.1052	1.68699	9.80993	2.51045	1.16e-06	2.71e-05
heart	AUIFUG00000016456	klhl24b	108256314	kelch-like protein 24 [Source:NCBI gene;Acc:108256314]	3.83946	19.1313	20.9943	32.293	10.3664	3.07782	6.14301	24.1395	6.52907	-1.86771	3.46e-05	0.000487389
heart	AUIFUG00000016969	and1	108256149	uncharacterized LOC108256149 [Source:NCBI gene;Acc:108256149]	3.5191	16.195	8.56952	16.6718	0.198454	0.00422989	0.000845736	13.8121	0.0678431	-7.15993	6.14e-21	3.38e-18
heart	AUIFUG00000034510	NA	NA	fibronectin type III domain-containing protein 3B [Ictalurus punctatus] [source:nr;ref|XP_017309057.1|]	2.18094	5.23105	3.47981	13.4909	0.626001	1.42176	1.30522	7.40059	1.11766	-2.71233	4.53e-06	8.94e-05
heart	AUIFUG00000018392	pigm	108256601	phosphatidylinositol glycan anchor biosynthesis class M [Source:NCBI gene;Acc:108256601]	3.2436	4.08076	3.75084	3.74285	7.49334	13.4061	17.2426	3.85815	12.714	1.71168	0.000157995	0.00172343
heart	AUIFUG00000018497	cdh17	108256708	cadherin-17-like [Source:NCBI gene;Acc:108256708]	3.52972	0.893876	1.34136	1.08014	55.9161	20.9504	27.9672	1.10513	34.9446	4.97024	2.82e-18	9.29e-16
heart	AUIFUG00000019572	NA	NA	nuclear receptor subfamily 4 group A member 3 isoform X1 [Ictalurus punctatus] >ref|XP_017309264.1| nuclear receptor subfamily 4 group A member 3 isoform X1 [Ictalurus punctatus] >ref|XP_047006141.1| nuclear receptor subfamily 4 group A member 3 isoform X1 [Ictalurus punctatus] [source:nr;ref|XP_017309263.1|]	5.97471	32.6523	51.2904	195.105	0.515836	3.45241	1.96042	93.0159	1.97622	-5.54831	4.93e-10	3.11e-08
heart	AUIFUG00000019734	tmem67	108256397	transmembrane protein 67 [Source:NCBI gene;Acc:108256397]	3.37342	13.5189	12.7504	17.4723	2.49972	1.62882	4.1744	14.5805	2.76765	-2.37984	1.77e-07	5.66e-06
heart	AUIFUG00000022573	sqlea	108256332	squalene epoxidase [Source:NCBI gene;Acc:108256332]	2.14358	2.04411	3.75742	7.45432	0.541429	0.34556	1.4295	4.41862	0.772163	-2.4836	0.00200482	0.013758
heart	AUIFUG00000034470	AUIPUG00000034470	NA	xylose isomerase isoform X2 [Ictalurus punctatus] [source:nr;ref|XP_017308551.1|]	5.58171	40.685	47.9818	107.095	12.322	43.4831	13.3354	65.254	23.0468	-1.50126	0.007962	0.0403302
heart	AUIFUG00000022939	ncam3	108256632	neural cell adhesion molecule 1-like [Source:NCBI gene;Acc:108256632]	2.06811	1.14756	0.762504	1.29139	17.8183	5.62849	7.45306	1.06715	10.2999	3.25562	0.000369036	0.00346714
heart	AUIFUG00000023143	myom3	108256540	myomesin 3 [Source:NCBI gene;Acc:108256540]	7.06814	161.836	249.528	161.655	2.17641	0.97685	0.788728	191.006	1.314	-7.13076	1.82e-39	3.41e-35
heart	AUIFUG00000034475	AUIPUG00000034475	NA	uncharacterized protein si:dkeyp-97a10.2 isoform X2 [Ictalurus punctatus] >ref|XP_017308636.1| uncharacterized protein si:dkeyp-97a10.2 isoform X2 [Ictalurus punctatus] >ref|XP_017308637.1| uncharacterized protein si:dkeyp-97a10.2 isoform X2 [Ictalurus punctatus] [source:nr;ref|XP_017308635.1|]	7.06527	119.751	108.68	183.242	14.5585	26.1701	29.7884	137.224	23.5057	-2.54582	1.91e-09	1.04e-07
heart	AUIFUG00000023300	vsig10l	108256460	V-set and immunoglobulin domain containing 10 like [Source:NCBI gene;Acc:108256460]	2.7489	0.258402	2.49671	0.870367	10.7617	15.1557	14.7647	1.20849	13.5607	3.46442	1.85e-07	5.87e-06
heart	AUIFUG00000044209	AUIPUG00000044209	NA	free fatty acid receptor 3-like [Silurus meridionalis] [source:nr;gb|KAI5092385.1|]	4.71539	42.5948	29.9971	52.2592	6.76721	13.35	4.84145	41.617	8.31956	-2.3244	3.62e-07	1.05e-05
heart	AUIFUG00000034476	AUIPUG00000034476	NA	nuclear receptor subfamily 1 group D member 2a isoform X1 [Ictalurus punctatus] [source:nr;ref|XP_017309220.1|]	5.42231	47.1872	50.0679	66.6254	12.3439	14.0562	18.682	54.6268	15.0274	-1.86019	1.17e-05	0.000196193
heart	AUIFUG00000023392	rab5ab	100528297	RAB5A, member RAS oncogene family [Source:NCBI gene;Acc:100528297]	5.18566	16.1963	12.0089	19.585	51.398	46.3023	53.3128	15.9301	50.3377	1.66524	5.82e-06	0.000110206
heart	AUIFUG00000044211	NA	NA	hypothetical protein AMELA_G00226290 [Ameiurus melas] [source:nr;gb|KAF4076075.1|]	3.18086	5.35962	10.6353	12.6387	2.81119	1.14977	2.22102	9.54454	2.06066	-2.17071	5.51e-06	0.000104787
heart	AUIFUG00000005619	slc25a32b	108256450	solute carrier family 25 member 32 [Source:NCBI gene;Acc:108256450]	3.8778	18.1083	9.62001	20.3651	5.41005	3.05891	4.31249	16.0311	4.26048	-1.89164	5.99e-06	0.000112795
heart	AUIFUG00000006126	rab25b	108256192	ras-related protein Rab-25-like [Source:NCBI gene;Acc:108256192]	2.55473	9.43846	13.3254	9.87956	0.731096	1.10828	0.915162	10.8812	0.918179	-3.55193	3.97e-08	1.56e-06
heart	AUIFUG00000034480	AUIPUG00000034480	NA	type-4 ice-structuring protein LS-12 [Ictalurus punctatus] [source:nr;ref|XP_017308295.1|]	6.06004	1.79037	8.39945	16.9166	40.653	121.355	437.59	9.03547	199.866	4.46166	3.34e-07	9.83e-06
heart	AUIFUG00000008487	aste1a	108256288	protein asteroid homolog 1-like [Source:NCBI gene;Acc:108256288]	3.61122	9.82406	25.4729	33.0405	3.89469	3.9985	4.83315	22.7792	4.24211	-2.41583	1.95e-06	4.28e-05
heart	AUIFUG00000008550	ubxn11	108256291	UBX domain protein 11 [Source:NCBI gene;Acc:108256291]	2.23329	5.48382	5.24916	5.32895	1.03604	0.498631	0.78455	5.35398	0.773073	-2.73052	5.93e-08	2.21e-06
heart	AUIFUG00000009565	zgc:162160	108256255	G protein-activated inward rectifier potassium channel 4-like [Source:NCBI gene;Acc:108256255]	3.39798	5.86648	2.2833	9.34244	44.4044	21.0904	11.2464	5.83074	25.5804	2.13143	0.00290621	0.0184024
heart	AUIFUG00000003213	ENSIPUT00000004786	NA	G-protein coupled receptor 20 [Ictalurus punctatus] [source:nr;ref|XP_017309560.1|]	2.03601	3.44648	6.29374	8.36696	0	0.0113727	0.77368	6.03573	0.261684	-4.47445	1.52e-05	0.000242108
heart	AUIFUG00000044215	AUIPUG00000044215	NA	genetic suppressor element 1 isoform X2 [Ictalurus punctatus] [source:nr;ref|XP_017321068.1|]	2.7388	2.42655	2.72455	9.46756	0.0611335	1.39319	0.91329	4.87288	0.789203	-2.61729	0.00570395	0.0312004
heart	AUIFUG00000034589	NA	NA	DENN domain-containing protein 3 isoform X2 [Ictalurus punctatus] [source:nr;ref|XP_017310098.1|]	2.40127	7.6516	7.49418	6.68556	1.20371	0.820631	1.69503	7.27711	1.23979	-2.53011	1.11e-07	3.78e-06
heart	AUIFUG00000034657	NA	NA	DENN domain-containing protein 3 isoform X2 [Ictalurus punctatus] [source:nr;ref|XP_017310098.1|]	3.89657	14.4127	16.6452	24.0679	8.29466	6.3886	4.57827	18.3753	6.42051	-1.50454	0.000482679	0.00436645
heart	AUIFUG00000001966	LOC108257489	108257489	antigen WC1.1-like [Source:NCBI gene;Acc:108257489]	3.72943	11.4799	12.6051	22.9389	2.0263	1.93786	3.91336	15.6746	2.62584	-2.56318	2.48e-07	7.6e-06
heart	AUIFUG00000001867	rrm2b	108256937	ribonucleoside-diphosphate reductase subunit M2 B-like [Source:NCBI gene;Acc:108256937]	3.30617	5.73482	3.8958	1.24692	10.9581	13.3992	11.3695	3.62585	11.9089	1.67587	0.000675961	0.00569995
heart	AUIFUG00000001699	nt5c1aa	100528266	cytosolic 5'-nucleotidase 1a [Source:NCBI gene;Acc:100528266]	2.77054	9.05673	10.0551	17.1149	3.54195	3.34688	2.22551	12.0756	3.03811	-1.97188	1.8e-05	0.000279432
heart	AUIFUG00000023063	pdk4	108257133	pyruvate dehydrogenase kinase 4 [Source:NCBI gene;Acc:108257133]	4.58801	41.066	43.6252	63.1437	17.1114	4.68581	23.3804	49.2783	15.0592	-1.70592	0.00138151	0.0101488
heart	AUIFUG00000022778	calcr	108257424	calcitonin receptor [Source:NCBI gene;Acc:108257424]	3.69161	12.3732	14.7049	29.273	1.37305	2.38016	2.0902	18.7837	1.9478	-3.26332	4.08e-10	2.65e-08
heart	AUIFUG00000022692	LOC108257376	108257376	granulins-like [Source:NCBI gene;Acc:108257376]	3.46156	4.08068	5.22408	2.00909	26.3347	16.141	15.5535	3.77128	19.343	2.33344	1.36e-06	3.12e-05
heart	AUIFUG00000022652	pex1	108257349	peroxisomal biogenesis factor 1 [Source:NCBI gene;Acc:108257349]	5.04546	40.9376	41.3724	48.0708	8.88957	17.0636	16.9843	43.4603	14.3125	-1.60404	0.000121618	0.00139645
heart	AUIFUG00000016436	ENSIPUT00000025350	NA	hypothetical protein [Pangasius djambal] [source:nr;gb|MCJ8746252.1|]	5.01332	32.2697	55.3339	185.302	5.65926	4.33882	8.7487	90.9686	6.24892	-3.86025	3.28e-06	6.7e-05
heart	AUIFUG00000021776	mfsd2ab	108257384	major facilitator superfamily domain containing 2A [Source:NCBI gene;Acc:108257384]	2.18844	1.40733	4.94936	9.01235	1.397	1.12777	1.307	5.12301	1.27726	-1.97773	0.00387593	0.0230811
heart	AUIFUG00000021561	scin	108257219	scinderin [Source:NCBI gene;Acc:108257219]	2.32542	1.27601	0.770293	2.24174	12.2969	8.62823	6.53844	1.42935	9.15452	2.70905	1.93e-06	4.24e-05
heart	AUIFUG00000044224	NA	NA	hypothetical protein AMELA_G00248730 [Ameiurus melas] [source:nr;gb|KAF4073917.1|]	3.48965	20.9126	12.4579	15.4459	3.34207	3.20034	3.65816	16.2721	3.40019	-2.25391	7.44e-07	1.88e-05
heart	AUIFUG00000034609	NA	NA	uncharacterized protein si:ch211-191i18.2 isoform X1 [Ictalurus punctatus] [source:nr;ref|XP_017310634.1|]	5.67276	103.171	67.9169	111.554	6.09899	4.6773	20.6284	94.2137	10.4682	-3.16728	2.57e-08	1.07e-06
heart	AUIFUG00000021122	sytl1	108257499	synaptotagmin-like protein 1 [Source:NCBI gene;Acc:108257499]	3.9447	17.472	14.8521	21.7205	0.998921	2.66347	1.04945	18.0149	1.57061	-3.52822	5.04e-11	4.03e-09
heart	AUIFUG00000019880	eef1a1l2	108256978	elongation factor 1-alpha-like [Source:NCBI gene;Acc:108256978]	11.8148	2559	2084.67	1224.77	7080.49	7767.37	6201.2	1956.15	7016.35	1.84262	8.45e-06	0.000147877
heart	AUIFUG00000019368	pdpk1a	108257355	3-phosphoinositide-dependent protein kinase 1-like [Source:NCBI gene;Acc:108257355]	3.81423	11.0982	13.3587	29.7646	5.75347	5.2842	7.7062	18.0738	6.24796	-1.52558	0.00710068	0.0367816
heart	AUIFUG00000019332	kctd5a	108257407	potassium channel tetramerization domain containing 5 [Source:NCBI gene;Acc:108257407]	2.75144	10.7142	9.61208	19.2224	2.33287	0.992665	2.60976	13.1829	1.97843	-2.70116	7.14e-08	2.6e-06
heart	AUIFUG00000019276	usp31	108257218	ubiquitin specific peptidase 31 [Source:NCBI gene;Acc:108257218]	4.25872	3.31856	8.05851	4.32314	14.753	25.1984	20.646	5.2334	20.1991	1.94393	0.00189014	0.0131588
heart	AUIFUG00000019161	il4r.2	108257347	interleukin 4 receptor [Source:NCBI gene;Acc:108257347]	2.5246	4.8499	6.61722	17.9962	1.56844	1.14446	2.73781	9.82112	1.81691	-2.40846	3e-05	0.000432615
heart	AUIFUG00000018852	micall2a	108257164	MICAL like 2 [Source:NCBI gene;Acc:108257164]	2.65365	1.40498	2.09993	2.82823	8.63412	11.3169	8.36521	2.11105	9.43875	2.17604	6.22e-05	0.000800693
heart	AUIFUG00000005166	angptl6	108256779	angiopoietin like 6 [Source:NCBI gene;Acc:108256779]	5.05857	70.9057	64.0022	60.8978	9.1626	14.0659	27.5602	65.2686	16.9296	-1.94702	0.00012655	0.00144073
heart	AUIFUG00000004560	zgc:63863	108256764	TBC1 domain family member 20-like [Source:NCBI gene;Acc:108256764]	2.18593	2.54858	1.65713	1.40713	7.18041	3.22881	6.00984	1.87095	5.47302	1.52706	0.0026833	0.0172707
heart	AUIFUG00000034622	AUIPUG00000034622	NA	rap guanine nucleotide exchange factor 5 [Ictalurus punctatus] [source:nr;ref|XP_017310231.1|]	4.98179	24.107	31.0515	91.3075	14.2092	12.1559	21.0325	48.822	15.7992	-1.62361	0.00166665	0.0118305
heart	AUIFUG00000011493	LOC108257179	108257179	KAT8 regulatory NSL complex subunit 1-like [Source:NCBI gene;Acc:108257179]	5.11856	8.92864	12.5804	10.9045	30.2802	38.9485	44.1639	10.8045	37.7975	1.80635	9.11e-07	2.22e-05
heart	AUIFUG00000011536	aste1b	108257008	protein asteroid homolog 1-like [Source:NCBI gene;Acc:108257008]	3.83091	21.5516	21.2765	14.1918	4.54164	3.06875	7.9625	19.0066	5.19096	-1.86966	5.11e-05	0.000676823
heart	AUIFUG00000034626	NA	NA	acetylcholinesterase collagenic tail peptide isoform X1 [Ictalurus punctatus] [source:nr;ref|XP_017309858.1|]	3.08228	3.95183	3.88492	1.48373	6.4703	17.0296	10.1942	3.10683	11.2314	1.81729	0.000353195	0.00335866
heart	AUIFUG00000012932	nfe2l3	108257445	nuclear factor erythroid 2-related factor 1-like [Source:NCBI gene;Acc:108257445]	2.83312	3.69652	3.29069	1.47138	9.86429	7.98922	7.45057	2.81953	8.43469	1.54987	0.00208844	0.0142278
heart	AUIFUG00000034556	AUIPUG00000034556	NA	uncharacterized protein angptl8 [Ictalurus punctatus] [source:nr;ref|XP_047006553.1|]	2.55648	2.16921	3.28257	2.18059	6.11422	9.08592	8.23181	2.54412	7.81065	1.60299	0.000839125	0.00681544
heart	AUIFUG00000010281	LOC108257036	108257036	hemoglobin subunit beta-like [Source:NCBI gene;Acc:108257036]	9.23619	298.546	242.668	309.849	3161.46	609.186	872.752	283.688	1547.8	2.44782	0.000141666	0.00157181
heart	AUIFUG00000034560	AUIPUG00000034560	NA	hemoglobin beta 1 [Ictalurus punctatus] [source:nr;gb|AHA82589.1|]	2.81091	3.06182	3.30285	4.19783	32.4708	2.29528	7.71695	3.52083	14.161	2.00581	0.00717807	0.0370801
heart	AUIFUG00000015011	slc30a8	NA	solute carrier family 30 member 8 [Source:ZFIN;Acc:ZDB-GENE-060315-10]	3.19039	20.1483	11.5641	19.6193	0.246193	1.10799	1.43184	17.1106	0.928671	-4.21973	6.23e-14	9.28e-12
heart	AUIFUG00000015695	c19h1orf109	100528479	chromosome 24 open reading frame, human C1orf109 [Source:NCBI gene;Acc:100528479]	2.71792	10.7104	5.86633	8.50999	1.77417	1.59593	1.17908	8.36223	1.51639	-2.44444	9.85e-08	3.41e-06
heart	AUIFUG00000044219	NA	NA	uncharacterized protein LOC108257072 isoform X1 [Ictalurus punctatus] >ref|XP_047006334.1| uncharacterized protein LOC108257072 isoform X1 [Ictalurus punctatus] [source:nr;ref|XP_017309971.1|]	3.61344	14.4114	15.2887	15.4162	2.86519	4.13768	3.52849	15.0387	3.51045	-2.10076	7.49e-07	1.89e-05
heart	AUIFUG00000016692	znf598	108257264	zinc finger protein 598 [Source:NCBI gene;Acc:108257264]	5.27876	36.4756	54.698	53.1208	12.4344	16.9156	17.7693	48.0981	15.7065	-1.61422	6.96e-05	0.000875098
heart	AUIFUG00000017911	foxk1	108256947	forkhead box K1 [Source:NCBI gene;Acc:108256947]	3.40599	14.9207	16.1783	10.9885	6.05939	5.10658	3.40227	14.0292	4.85608	-1.52788	0.000315357	0.00306407
heart	AUIFUG00000034638	AUIPUG00000034638	NA	protein sidekick-1 isoform X2 [Ictalurus punctatus] [source:nr;ref|XP_047006444.1|]	4.41731	30.098	28.3405	42.6876	5.73191	6.57073	14.3632	33.7087	8.88863	-1.92025	3.78e-05	0.000524819
heart	AUIFUG00000007097	epn3a	108256872	epsin-3-like [Source:NCBI gene;Acc:108256872]	6.57631	61.3459	82.7622	266.667	30.2807	34.8085	47.5595	136.925	37.5496	-1.86523	0.000375863	0.00351543
heart	AUIFUG00000007429	gcgra	108257255	glucagon receptor [Source:NCBI gene;Acc:108257255]	5.32225	27.8054	57.255	84.3089	11.3988	24.709	18.9471	56.4565	18.3516	-1.62046	0.00228013	0.015279
heart	AUIFUG00000007784	trim35-12	108257371	E3 ubiquitin-protein ligase TRIM39-like [Source:NCBI gene;Acc:108257371]	7.26698	14.5417	19.7994	39.3497	100.528	271.149	162.163	24.5636	177.947	2.86101	9.18e-09	4.28e-07
heart	AUIFUG00000008258	tnfsf18	NA	TNF superfamily member 18 [Source:ZFIN;Acc:ZDB-GENE-101109-1]	2.16405	6.63421	7.66056	15.4612	0.264623	0.769085	0.263967	9.91867	0.432558	-4.49944	2.48e-13	3.33e-11
heart	AUIFUG00000034649	AUIPUG00000034649	NA	cerebellar degeneration-related protein 2 isoform X2 [Ictalurus punctatus] [source:nr;ref|XP_017309643.1|]	3.34024	7.0184	12.7571	29.9571	5.50028	2.74707	5.09445	16.5775	4.44727	-1.883	0.00063826	0.00544496
heart	AUIFUG00000012130	stard3	108257327	StAR related lipid transfer domain containing 3 [Source:NCBI gene;Acc:108257327]	4.86522	13.3914	14.0926	15.9178	37.8121	56.8022	40.3793	14.4673	44.9978	1.6366	0.00976297	0.0467635
heart	AUIFUG00000034652	AUIPUG00000034652	NA	histone deacetylase 5-like isoform X2 [Tachysurus fulvidraco] [source:nr;ref|XP_047664268.1|]	3.07785	3.19319	4.53535	30.7422	1.74976	2.23629	2.61132	12.8236	2.19912	-2.53622	0.00060256	0.00520259
heart	AUIFUG00000012628	icam2	108257019	intercellular adhesion molecule 2 [Source:NCBI gene;Acc:108257019]	2.11164	10.9613	4.81226	2.57843	0.542949	0.797683	0.913155	6.11731	0.751262	-3.01622	1.55e-05	0.000247006
heart	AUIFUG00000014711	ENSIPUT00000022772	NA	uncharacterized protein LOC108262065 [Ictalurus punctatus] [source:nr;ref|XP_017318228.1|]	2.59476	0.000297294	0.144131	0.00826609	9.558	11.0191	13.1952	0.050898	11.2574	7.28779	1.08e-17	3.44e-15
heart	AUIFUG00000015233	LOC108258205	108258205	zinc finger protein 271-like [Source:NCBI gene;Acc:108258205]	3.05857	9.56617	11.5416	12.9782	0.816366	1.12444	1.69453	11.362	1.21178	-3.21976	3.79e-11	3.18e-09
heart	AUIFUG00000044228	AUIPUG00000044228	NA	uncharacterized protein	2.55571	2.80983	4.07405	14.4598	2.22086	2.86376	2.35323	7.11457	2.47928	-1.50239	0.0100261	0.0475417
heart	AUIFUG00000017767	spint1b	108257674	kunitz-type protease inhibitor 1-like [Source:NCBI gene;Acc:108257674]	2.62891	0.893999	0.472995	2.17268	4.15204	7.33402	8.09802	1.17989	6.52803	2.4818	0.000554258	0.004873
heart	AUIFUG00000034720	NA	NA	cation transport regulator-like protein 1 [Ictalurus furcatus] [source:nr;gb|ADO28280.1|]	8.67535	190.024	861.054	1325.85	131.849	336.774	272.576	792.31	247.066	-1.68111	0.00527138	0.0293808
heart	AUIFUG00000034784	AUIPUG00000034784	NA	chromatin-remodeling ATPase INO80 [Ictalurus punctatus] [source:nr;ref|XP_017310951.1|]	6.95564	56.8831	130.868	378.258	37.0604	69.3983	43.1239	188.67	49.8609	-1.91941	0.0011996	0.00902806
heart	AUIFUG00000034785	NA	NA	chromatin-remodeling ATPase INO80-like [Carassius auratus] [source:nr;ref|XP_026089117.1|]	4.41976	5.61656	18.764	71.7294	5.64162	11.4584	7.84159	32.0367	8.31387	-1.94435	0.00425952	0.0247498
heart	AUIFUG00000019364	ENSIPUT00000029752	NA	hypothetical protein AMELA_G00281410 [Ameiurus melas] [source:nr;gb|KAF4071133.1|]	2.70187	9.69238	10.4872	8.55585	1.27545	2.99767	1.83105	9.57848	2.03473	-2.25531	6.7e-07	1.73e-05
heart	AUIFUG00000020000	zgc:153896	108257993	ectonucleotide pyrophosphatase/phosphodiesterase family member 7-like [Source:NCBI gene;Acc:108257993]	2.8487	0.000783614	0.428591	0.0228778	11.0377	16.907	15.6795	0.150751	14.5414	6.32906	4.4e-16	1.05e-13
heart	AUIFUG00000034728	AUIPUG00000034728	NA	protein EFR3 homolog B [Ictalurus punctatus] [source:nr;ref|XP_017311242.1|]	3.13634	7.39935	10.3471	15.0081	2.70876	3.16163	0.791539	10.9182	2.22065	-2.28431	8.53e-05	0.00103928
heart	AUIFUG00000034792	AUIPUG00000034792	NA	protein EFR3 homolog B [Ictalurus punctatus] [source:nr;ref|XP_017311242.1|]	5.73925	27.8059	44.3909	137.236	6.93342	18.6282	11.8922	69.8108	12.4846	-2.4824	4.39e-05	0.0005919
heart	AUIFUG00000034729	NA	NA	hypothetical protein AMELA_G00280960 [Ameiurus melas] [source:nr;gb|KAF4071094.1|]	5.66117	26.1479	33.1547	120.207	7.86903	17.2009	11.6309	59.8364	12.2336	-2.28879	0.000146223	0.00161094
heart	AUIFUG00000020542	pomcb	108257754	proopiomelanocortin [Source:NCBI gene;Acc:108257754]	3.47752	8.54706	14.826	13.7868	1.46528	3.00119	1.83143	12.3866	2.0993	-2.56797	1.17e-08	5.31e-07
heart	AUIFUG00000020553	si:ch211-203k16.3	108257753	fibrinogen-like protein 1 [Source:NCBI gene;Acc:108257753]	3.18777	11.0973	9.46797	24.1975	1.26803	3.63388	2.48298	14.9209	2.46163	-2.59689	3.2e-05	0.000455824
heart	AUIFUG00000020973	si:dkeyp-114g9.1	108257881	uncharacterized LOC108257881 [Source:NCBI gene;Acc:108257881]	2.28461	3.3189	5.40135	8.5916	2.53145	0.678751	2.34927	5.77062	1.85316	-1.59873	0.00419432	0.0244866
heart	AUIFUG00000021248	gja1b	108257942	gap junction alpha-1 protein-like [Source:NCBI gene;Acc:108257942]	6.36138	138.244	208.626	217.072	3.33283	3.05299	5.22184	187.981	3.86922	-5.59544	5.28e-32	1.65e-28
heart	AUIFUG00000005204	smpdl3a	108258177	sphingomyelin phosphodiesterase acid like 3A [Source:NCBI gene;Acc:108258177]	2.71634	15.3003	13.1766	3.93071	3.15709	0.688701	5.60722	10.8025	3.151	-1.77108	0.00458958	0.026237
heart	AUIFUG00000005478	tpd52l1	108257891	TPD52 like 1 [Source:NCBI gene;Acc:108257891]	4.29668	41.5728	36.866	22.987	10.3975	10.7062	14.1094	33.8086	11.7377	-1.52867	0.000245126	0.0025019
heart	AUIFUG00000005486	hddc2	100528767	HD domain containing 2 [Source:NCBI gene;Acc:100528767]	3.03434	4.71789	5.67436	2.02177	19.0993	10.712	7.97706	4.13801	12.5961	1.59027	0.00518877	0.0290083
heart	AUIFUG00000034738	NA	NA	rho guanine nucleotide exchange factor TIAM2 isoform X2 [Ictalurus punctatus] [source:nr;ref|XP_017311459.1|]	6.47049	58.9228	144.928	188.509	23.941	43.1019	62.3217	130.786	43.1215	-1.60023	0.00120042	0.00903061
heart	AUIFUG00000034740	NA	NA	rho guanine nucleotide exchange factor TIAM2 isoform X2 [Ictalurus punctatus] [source:nr;ref|XP_017311459.1|]	3.26649	6.12544	15.2783	18.1936	1.45567	2.86805	3.52344	13.1991	2.61572	-2.3315	4.22e-06	8.43e-05
heart	AUIFUG00000034742	NA	NA	connector enhancer of kinase suppressor of ras 3 [Ictalurus punctatus] [source:nr;ref|XP_047007083.1|]	2.32702	9.30648	5.70613	4.62975	2.63748	1.14195	1.31	6.54746	1.69647	-1.92893	0.00102068	0.0079294
heart	AUIFUG00000007828	cnstb	108257742	consortin-like [Source:NCBI gene;Acc:108257742]	2.20209	6.88922	13.9139	9.599	4.51726	1.62604	1.57351	10.1341	2.57227	-1.95526	0.000424394	0.00390701
heart	AUIFUG00000009794	ociad2	108257542	OCIA domain containing 2 [Source:NCBI gene;Acc:108257542]	4.39748	47.9503	54.5391	27.7849	11.2506	7.21352	12.8023	43.4248	10.4221	-2.05686	0.000132962	0.00149111
heart	AUIFUG00000009822	lrrc66	108257981	leucine rich repeat containing 66 [Source:NCBI gene;Acc:108257981]	2.67998	18.2339	6.03048	16.1441	1.5976	0.511345	1.4357	13.4695	1.18155	-3.47171	2.81e-08	1.16e-06
heart	AUIFUG00000010325	clocka	108257920	clock circadian regulator [Source:NCBI gene;Acc:108257920]	3.75529	17.2168	15.5967	19.367	5.60053	2.90162	4.18218	17.3935	4.22811	-2.02062	1.18e-06	2.75e-05
heart	AUIFUG00000010996	Trim16	108257761	tripartite motif-containing protein 16-like [Source:NCBI gene;Acc:108257761]	3.26707	6.1255	7.52369	26.9507	2.28833	4.62431	5.87453	13.5333	4.26239	-1.65959	0.00348916	0.0212268
heart	AUIFUG00000011018	LOC108257765	108257765	cytochrome P450 2J2-like [Source:NCBI gene;Acc:108257765]	4.98037	27.6745	45.223	14.2751	3.03659	5.10682	6.52852	29.0575	4.89064	-2.56999	5.71e-05	0.000744482
heart	AUIFUG00000034757	AUIPUG00000034757	NA	hypothetical protein AMELA_G00279250 [Ameiurus melas] [source:nr;gb|KAF4070933.1|]	6.40937	55.0974	216.993	178.788	9.25476	18.9897	24.1675	150.293	17.4706	-3.10413	1.26e-06	2.91e-05
heart	AUIFUG00000012123	angptl1a	108257799	angiopoietin like 1 [Source:NCBI gene;Acc:108257799]	7.20509	25.5073	35.2107	28.9919	137.912	172.715	195.48	29.9033	168.702	2.49559	2.63e-05	0.000388955
heart	AUIFUG00000044235	NA	NA	uncharacterized protein	2.5781	6.25141	8.99425	11.5883	1.28619	0.518534	2.9944	8.94466	1.59971	-2.45563	1.85e-05	0.000286791
heart	AUIFUG00000012455	si:dkey-239i20.2	108257966	dimethylaniline monooxygenase [N-oxide-forming] 5-like [Source:NCBI gene;Acc:108257966]	4.85349	33.5417	43.311	42.7696	2.8863	3.79639	1.18305	39.8741	2.62191	-3.92181	9.09e-16	1.98e-13
heart	AUIFUG00000012961	ENSIPUT00000019913	NA	uncharacterized protein	2.46226	3.18638	1.07793	3.11649	5.93321	7.18402	7.96917	2.46027	7.0288	1.51571	0.00877111	0.0432266
heart	AUIFUG00000013196	oma1	108257956	OMA1 zinc metallopeptidase [Source:NCBI gene;Acc:108257956]	3.78063	3.19012	4.64133	4.74882	12.5263	17.5527	18.1614	4.19342	16.0801	1.94648	1e-06	2.41e-05
heart	AUIFUG00000034763	AUIPUG00000034763	NA	lipid phosphate phosphohydrolase 3 [Ictalurus furcatus] [source:nr;gb|ADO27940.1|]	7.09527	6.62818	4.35145	2.53795	87.62	125.467	156.015	4.50586	123.034	4.74241	3.62e-21	2.27e-18
heart	AUIFUG00000014271	igfbp1a	100305121	insulin-like growth factor binding protein 1 [Source:NCBI gene;Acc:100305121]	4.45337	14.4154	30.7403	68.2191	3.86055	9.09574	12.7975	37.7916	8.5846	-2.13677	0.0087326	0.0430714
heart	AUIFUG00000034693	AUIPUG00000034693	NA	cadherin-2 [Ictalurus punctatus] [source:nr;ref|XP_017312121.1|]	4.60848	22.0651	28.934	42.644	8.28478	6.39622	6.40476	31.2144	7.02859	-2.1383	4.71e-08	1.81e-06
heart	AUIFUG00000016165	tdh	100528159	L-threonine dehydrogenase [Source:NCBI gene;Acc:100528159]	5.10597	14.9243	23.687	36.7551	3.8802	8.87721	3.27274	25.1221	5.34338	-2.23195	6.39e-05	0.000818629
heart	AUIFUG00000016909	rhoj	108257930	rho-related GTP-binding protein RhoJ-like [Source:NCBI gene;Acc:108257930]	2.4247	12.7515	6.32248	12.9501	2.63239	1.14402	1.57013	10.6747	1.78218	-2.55086	3.47e-06	7.04e-05
heart	AUIFUG00000034698	NA	NA	hypothetical protein AMELA_G00277800 [Ameiurus melas] [source:nr;gb|KAF4070806.1|]	2.32119	0.637646	0.601553	0.555908	2.3764	5.58079	7.31074	0.598369	5.08931	3.04399	7.66e-07	1.92e-05
heart	AUIFUG00000044230	AUIPUG00000044230	NA	uncharacterized protein	2.75619	3.70265	13.7565	10.5905	2.69055	3.02854	2.61471	9.34989	2.77793	-1.74275	0.00421875	0.0245806
heart	AUIFUG00000019244	gpcpd1	108257980	glycerophosphocholine phosphodiesterase 1 [Source:NCBI gene;Acc:108257980]	6.78771	125.362	128.597	124.658	16.7864	34.1438	35.5385	126.206	28.8229	-2.13213	1.12e-07	3.78e-06
heart	AUIFUG00000020065	LOC108258122	108258122	bromo adjacent homology domain-containing 1 protein-like [Source:NCBI gene;Acc:108258122]	2.31863	7.64931	3.91814	5.60104	1.85565	2.0705	1.70037	5.72283	1.87551	-1.60352	0.0043697	0.0252804
heart	AUIFUG00000034712	AUIPUG00000034712	NA	beta-1,3-N-acetylglucosaminyltransferase manic fringe [Ictalurus punctatus] [source:nr;ref|XP_017314583.1|]	4.04439	18.3666	21.8933	34.9258	5.36535	7.19025	10.0564	25.0619	7.53733	-1.72865	4.05e-05	0.000556103
heart	AUIFUG00000002834	SULT3A1	108259521	amine sulfotransferase-like [Source:NCBI gene;Acc:108259521]	4.01036	24.8703	17.7171	54.4583	3.22834	3.84736	6.65726	32.3486	4.57765	-2.81461	7.09e-08	2.59e-06
heart	AUIFUG00000003353	tpcn3	108259497	two pore calcium channel protein 1-like [Source:NCBI gene;Acc:108259497]	6.25124	67.8481	94.1271	122.668	16.4149	30.8004	36.7131	94.881	27.9761	-1.76189	3.66e-05	0.000511892
heart	AUIFUG00000003035	cflara	108259510	CASP8 and FADD-like apoptosis regulator [Source:NCBI gene;Acc:108259510]	4.94632	3.95579	6.43757	6.59483	48.8839	43.594	58.6683	5.66273	50.3821	3.16246	3.86e-14	6.13e-12
heart	AUIFUG00000021927	nek2	108257856	NIMA related kinase 2 [Source:NCBI gene;Acc:108257856]	3.68109	20.1516	21.4463	35.463	6.59932	8.904	3.66539	25.687	6.38957	-2.00302	2.25e-05	0.000341292
heart	AUIFUG00000022034	bpnt1	108258114	3'(2'), 5'-bisphosphate nucleotidase 1 [Source:NCBI gene;Acc:108258114]	3.73337	7.13973	3.62045	6.09414	19.6059	24.0873	17.1209	5.6181	20.2714	1.8491	1.77e-05	0.000276794
heart	AUIFUG00000034715	AUIPUG00000034715	NA	hypothetical protein AMELA_G00057620 [Ameiurus melas] [source:nr;gb|KAF4088707.1|]	2.93343	10.204	17.5077	9.40128	0.460291	0.333263	0.651389	12.371	0.481648	-4.6283	2.28e-14	3.95e-12
heart	AUIFUG00000030123	AUIPUG00000030123	NA	uncharacterized protein LOC108257807 isoform X4 [Ictalurus punctatus] [source:nr;ref|XP_017311356.1|]	2.31643	1.14845	0.327275	2.42316	3.57392	26.2012	4.84352	1.29963	11.5396	3.14802	5.41e-05	0.000710062
heart	AUIFUG00000023088	allc	108257998	allantoicase [Source:NCBI gene;Acc:108257998]	2.42992	0.130129	0.461726	1.59853	9.40375	4.19109	9.5355	0.730129	7.71011	3.47703	2.96e-07	8.77e-06
heart	AUIFUG00000023546	scg5	108258086	secretogranin V [Source:NCBI gene;Acc:108258086]	2.70378	2.29486	0.778477	3.0458	11.3665	6.56807	7.58114	2.03971	8.50525	2.07061	0.000774457	0.00638531
heart	AUIFUG00000034779	NA	NA	Ryanodine receptor 3 [Bagarius yarrelli] [source:nr;gb|TSK57992.1|]	3.12663	3.06111	1.82298	4.63395	12.0097	7.20845	9.53952	3.17268	9.58589	1.62344	0.000497758	0.00449419
heart	AUIFUG00000023730	LOC108257915	108257915	leukocyte elastase inhibitor-like [Source:NCBI gene;Acc:108257915]	4.55764	27.6714	15.1591	20.7496	6.41808	5.75162	5.48971	21.1934	5.88647	-1.84435	1.92e-05	0.00029519
heart	AUIFUG00000001212	LOC108262475	108262475	leukocyte elastase inhibitor-like [Source:NCBI gene;Acc:108262475]	6.52001	147.423	150.617	83.8556	35.0455	36.5439	25.3541	127.299	32.3145	-1.97852	6.35e-07	1.66e-05
heart	AUIFUG00000023720	NA	NA	leukocyte elastase inhibitor-like [Ictalurus punctatus] >gb|AJA36135.1| serpin peptidase inhibitor clade B member 1-like protein 4 [Ictalurus punctatus] [source:nr;ref|NP_001316187.1|]	5.04063	68.8641	50.6689	50.0204	2.50537	1.6253	3.52315	56.5178	2.55127	-4.45248	1.75e-25	2.35e-22
heart	AUIFUG00000034780	AUIPUG00000034780	NA	hypothetical protein AMELA_G00151710 [Ameiurus melas] [source:nr;gb|KAF4082431.1|]	3.27412	18.6152	11.8462	6.8109	3.91039	2.89014	3.65858	12.4241	3.48637	-1.83242	0.000399467	0.00370296
heart	AUIFUG00000023805	tdrd6	108258038	tudor domain containing 6 [Source:NCBI gene;Acc:108258038]	4.50053	16.0722	32.3653	36.3016	4.17833	3.37234	5.22379	28.2464	4.25815	-2.71874	4.91e-09	2.44e-07
heart	AUIFUG00000023935	prg4b	NA	proteoglycan 4b [Source:ZFIN;Acc:ZDB-GENE-041014-324]	4.95494	47.8256	80.1661	59.2965	1.30404	0.818946	1.43562	62.4294	1.1862	-5.68471	3.63e-25	4.54e-22
heart	AUIFUG00000023938	scyl3	108257843	SCY1 like pseudokinase 3 [Source:NCBI gene;Acc:108257843]	7.5058	126.256	233.784	144.11	24.8723	48.8337	54.4848	168.05	42.7303	-1.97654	2.88e-06	5.97e-05
heart	AUIFUG00000034783	NA	NA	E-selectin isoform X2 [Ictalurus punctatus] [source:nr;ref|XP_017312138.1|]	6.17662	58.1462	22.056	16.9244	70.8788	131.689	173	32.3755	125.189	1.94678	8.88e-05	0.0010768
heart	AUIFUG00000001203	ubn1	NA	ubinuclein 1 [Source:ZFIN;Acc:ZDB-GENE-070928-28]	4.16769	31.5017	34.1855	55.661	1.1045	1.7358	1.04787	40.4494	1.29606	-4.95767	2.92e-22	2.28e-19
heart	AUIFUG00000001574	fbxl18	108258853	F-box and leucine rich repeat protein 18 [Source:NCBI gene;Acc:108258853]	4.55114	8.03475	8.09652	8.50297	28.8017	39.4062	27.5742	8.21142	31.9274	1.95805	6.86e-08	2.53e-06
heart	AUIFUG00000034864	NA	NA	hypothetical protein [Pangasius djambal] [source:nr;gb|MCJ8747692.1|]	6.30391	20.7889	30.2632	24.7358	118.134	129.127	95.523	25.2627	114.261	2.17693	9.04e-10	5.29e-08
heart	AUIFUG00000006613	ENSIPUT00000010071	NA	interferon-induced protein 44-like isoform X2 [Ictalurus punctatus] [source:nr;ref|XP_047009701.1|]	3.34533	0.130648	1.47977	1.4947	23.1817	11.9986	13.2012	1.03504	16.1271	3.99829	1.53e-11	1.43e-09
heart	AUIFUG00000034814	AUIPUG00000034814	NA	interferon-induced protein 44-like isoform X1 [Ictalurus punctatus] [source:nr;ref|XP_017317654.2|]	2.77623	2.16962	2.11317	4.10342	9.11926	9.24517	5.36285	2.79541	7.90909	1.53196	0.00121484	0.00912445
heart	AUIFUG00000034872	AUIPUG00000034872	NA	interferon-induced protein 44-like [Ictalurus punctatus] [source:nr;ref|XP_017312472.1|]	3.80368	17.6028	27.2924	54.4762	3.25553	2.88073	3.00613	33.1238	3.04747	-3.43261	1.91e-07	6.02e-06
heart	AUIFUG00000034824	AUIPUG00000034824	NA	monocyte to macrophage differentiation factor 2 [Ictalurus punctatus] [source:nr;ref|XP_017312476.1|]	3.57063	19.7668	17.3933	19.1388	4.2581	4.95619	6.53005	18.7663	5.24811	-1.83793	2.26e-06	4.83e-05
heart	AUIFUG00000001745	mylz3	100528754	myosin light chain 3 skeletal muscle isoform [Source:NCBI gene;Acc:100528754]	4.93236	14.0295	4.83757	29.6797	164.931	21.6085	23.2693	16.1823	69.9364	2.1086	0.00709548	0.0367648
heart	AUIFUG00000004836	efnb2b	108259076	ephrin-B2a-like [Source:NCBI gene;Acc:108259076]	5.60353	29.8467	57.2784	168.323	5.73819	9.7177	8.23199	85.1495	7.89596	-3.42857	1.25e-07	4.16e-06
heart	AUIFUG00000004846	fn1b	108258550	fibronectin 1 [Source:NCBI gene;Acc:108258550]	7.64519	371.876	400.027	372.882	33.6444	33.2055	33.1907	381.595	33.3469	-3.51568	6.04e-24	6.29e-21
heart	AUIFUG00000004916	atic	108258551	5-aminoimidazole-4-carboxamide ribonucleotide formyltransferase/IMP cyclohydrolase [Source:NCBI gene;Acc:108258551]	6.89892	46.0376	43.9145	37.5302	113.742	190.886	143.607	42.4941	149.412	1.81176	4.76e-07	1.32e-05
heart	AUIFUG00000004994	stk16	108258564	serine/threonine kinase 16 [Source:NCBI gene;Acc:108258564]	3.29528	17.5966	13.789	8.64182	3.90227	3.8342	3.79015	13.3425	3.84221	-1.80171	1.51e-05	0.000241298
heart	AUIFUG00000007176	donson	108258906	downstream neighbor of SON [Source:NCBI gene;Acc:108258906]	2.65121	6.6323	8.53169	6.17174	2.5233	1.76872	1.83126	7.11191	2.04109	-1.78374	5.64e-05	0.000736298
heart	AUIFUG00000034863	AUIPUG00000034863	NA	OX-2 membrane glycoprotein isoform X1 [Ictalurus punctatus] [source:nr;ref|XP_017313422.1|]	3.50984	12.2458	13.8097	31.6252	4.72498	4.80428	7.31306	19.2269	5.6141	-1.76745	0.000651453	0.00553057
heart	AUIFUG00000034908	AUIPUG00000034908	NA	amyloid beta (A4) precursor protein a isoform X1 [Ictalurus punctatus] [source:nr;ref|XP_017313286.1|]	9.64396	99.6002	92.0308	94.6258	632.085	1561.89	997.013	95.4189	1063.66	3.47831	5.61e-16	1.31e-13
heart	AUIFUG00000010017	blzf1	108258706	basic leucine zipper nuclear factor 1 [Source:NCBI gene;Acc:108258706]	3.34056	1.02041	0.761048	1.28114	9.95017	12.2604	5.23365	1.02087	9.14809	3.16997	2e-09	1.08e-07
heart	AUIFUG00000010061	LOC108259000	108259000	uncharacterized LOC108259000 [Source:NCBI gene;Acc:108259000]	5.06626	7.14506	4.83408	26.124	49.3555	37.3754	54.8789	12.7011	47.2033	1.89599	0.00270576	0.0173854
heart	AUIFUG00000034909	NA	NA	ras GTPase-activating protein 3 [Ictalurus punctatus] [source:nr;ref|XP_017313435.1|]	4.8975	26.529	28.4986	64.5856	8.3653	6.0906	9.79721	39.8711	8.08437	-2.29289	4.09e-07	1.16e-05
heart	AUIFUG00000010750	NA	NA	lysosome-associated membrane glycoprotein 1a [Ictalurus punctatus] [source:nr;ref|XP_017312814.1|]	4.50757	10.072	7.49498	4.39723	22.8434	33.5089	30.9681	7.32141	29.1068	1.97408	1.68e-05	0.000262827
heart	AUIFUG00000011307	cd247	100305023	CD247 molecule [Source:NCBI gene;Acc:100305023]	2.28255	1.27774	2.39146	2.59429	4.53401	4.64975	8.35619	2.08783	5.84665	1.50597	0.0021437	0.0145409
heart	AUIFUG00000034867	NA	NA	rho GTPase-activating protein 6 isoform X3 [Ictalurus punctatus] [source:nr;ref|XP_017313276.1|]	3.82609	27.6713	17.8479	17.0898	6.21233	8.44853	7.31803	20.8696	7.3263	-1.51235	0.00199621	0.013714
heart	AUIFUG00000013057	LOC108258973	108258973	interleukin-5 receptor subunit alpha-like [Source:NCBI gene;Acc:108258973]	3.43344	5.48016	2.86237	2.49936	23.8032	15.1933	24.1719	3.61396	21.0561	2.51587	2.46e-08	1.04e-06
heart	AUIFUG00000034868	AUIPUG00000034868	NA	interferon-induced GTP-binding protein Mx3 [Ictalurus punctatus] [source:nr;ref|XP_017313306.1|]	2.68576	5.35293	3.01008	2.49969	0.360128	0.0182535	1.03697	3.6209	0.471782	-2.87245	1.78e-05	0.00027707
heart	AUIFUG00000013435	LOC108258859	108258859	interferon-induced GTP-binding protein Mx2-like [Source:NCBI gene;Acc:108258859]	4.20647	13.0116	31.4517	26.2756	6.97083	7.96751	5.36116	23.5796	6.7665	-1.79716	9.77e-05	0.00116633
heart	AUIFUG00000014171	gk	108259045	glycerol kinase-like [Source:NCBI gene;Acc:108259045]	3.61425	4.97732	3.78395	20.5287	3.54699	3.65215	1.44406	9.76333	2.88107	-1.74837	0.0059603	0.0322268
heart	AUIFUG00000014286	timmdc1	100528463	translocase of inner mitochondrial membrane domain containing 1 [Source:NCBI gene;Acc:100528463]	3.19177	4.84465	3.45682	3.50353	12.2708	11.9723	10.7168	3.935	11.6533	1.55138	4.95e-05	0.000658063
heart	AUIFUG00000020011	fstl1a	108258944	follistatin-related protein 1-like [Source:NCBI gene;Acc:108258944]	5.09154	25.3713	11.8534	4.73699	91.0366	40.7395	53.9694	13.9872	61.9152	2.13922	0.000318083	0.00308417
heart	AUIFUG00000020078	ENSIPUT00000030907	NA	MORC family CW-type zinc finger protein 3b isoform X2 [Ictalurus punctatus] [source:nr;ref|XP_017312314.1|]	3.68817	10.4613	20.5369	31.9457	2.95672	4.76629	3.3991	20.9813	3.70737	-2.49538	0.00443139	0.025524
heart	AUIFUG00000034819	NA	NA	SET domain-containing protein 4 isoform X2 [Ictalurus punctatus] [source:nr;ref|XP_017312824.1|]	2.14045	1.53021	1.20838	1.58119	5.02436	3.84742	4.83443	1.43993	4.56874	1.66767	0.00178253	0.0125117
heart	AUIFUG00000020311	agpat3	100528239	1-acylglycerol-3-phosphate O-acyltransferase 3 [Source:NCBI gene;Acc:100528239]	5.48572	53.4369	70.4455	87.3452	16.1507	19.3247	27.0438	70.4092	20.8397	-1.7551	4.05e-05	0.000555668
heart	AUIFUG00000020403	ebpl	108259038	EBP like [Source:NCBI gene;Acc:108259038]	2.32182	1.65941	2.53862	2.13453	5.08579	10.1795	6.53556	2.11085	7.26696	1.7775	0.00528136	0.029412
heart	AUIFUG00000021102	map2k7	108258614	mitogen-activated protein kinase kinase 7 [Source:NCBI gene;Acc:108258614]	3.2823	5.10521	7.66606	20.9027	6.19437	1.48071	2.87794	11.2247	3.51768	-1.6532	0.00531677	0.0295565
heart	AUIFUG00000021403	si:ch211-243a20.3	NA	si:ch211-243a20.3 [Source:ZFIN;Acc:ZDB-GENE-061207-28]	3.45806	5.73647	1.23613	5.98395	20.9085	12.8087	30.0471	4.31885	21.2548	2.30061	0.000149405	0.00164215
heart	AUIFUG00000021462	evi5l	108258486	EVI5-like protein [Source:NCBI gene;Acc:108258486]	2.29588	4.08309	5.84411	6.83815	1.11594	1.26802	0.787021	5.58845	1.05699	-2.37918	0.000151909	0.00166478
heart	AUIFUG00000023395	prkx	108258992	protein kinase X-linked [Source:NCBI gene;Acc:108258992]	3.10838	5.35887	7.35121	11.2761	2.41908	3.31724	1.05203	7.9954	2.26278	-1.80833	0.0010525	0.00811717
heart	AUIFUG00000024257	zgc:172122	108258676	OX-2 membrane glycoprotein-like [Source:NCBI gene;Acc:108258676]	6.53967	139.516	104.778	119.609	2.76219	2.11429	7.30484	121.301	4.06044	-4.89413	2.8e-19	1.05e-16
heart	AUIFUG00000024266	best2	108258279	bestrophin-2-like [Source:NCBI gene;Acc:108258279]	2.7208	0.385114	1.33118	1.04425	5.92348	9.09151	9.66712	0.92018	8.22737	3.16431	3.69e-08	1.46e-06
heart	AUIFUG00000034831	AUIPUG00000034831	NA	RAD23 homolog A, nucleotide excision repair protein a [Ictalurus punctatus] [source:nr;ref|XP_047007154.1|]	4.74915	38.6419	30.8933	51.1891	10.6763	17.6737	7.84611	40.2415	12.0654	-1.73759	6.93e-05	0.000872662
heart	AUIFUG00000024296	LOC108258899	108258899	serum amyloid P-component-like [Source:NCBI gene;Acc:108258899]	4.5658	5.99433	7.33342	5.11984	48.3523	35.9259	31.8869	6.14919	38.7217	2.64633	9.56e-10	5.52e-08
heart	AUIFUG00000024350	spred2a	108258535	sprouty related EVH1 domain containing 2 [Source:NCBI gene;Acc:108258535]	6.77274	44.7639	45.2726	60.2545	79.2393	205.569	190.383	50.097	158.397	1.66129	0.000127996	0.00145103
heart	AUIFUG00000024378	b3gnt2a	108259010	N-acetyllactosaminide beta-1,3-N-acetylglucosaminyltransferase 2-like [Source:NCBI gene;Acc:108259010]	3.33552	13.2653	20.5245	19.637	1.92911	1.93978	4.30389	17.8089	2.72426	-2.70067	1.57e-08	6.94e-07
heart	AUIFUG00000006437	ndufaf5	108258626	NADH:ubiquinone oxidoreductase complex assembly factor 5 [Source:NCBI gene;Acc:108258626]	6.52946	28.4399	30.7278	33.4636	90.2264	167.884	97.8752	30.8771	118.662	1.94249	3.38e-07	9.91e-06
heart	AUIFUG00000006477	ENSIPUT00000009880	NA	uncharacterized protein LOC108258622 isoform X3 [Ictalurus punctatus] [source:nr;ref|XP_017312866.1|]	6.72516	68.2314	71.3693	196.336	11.6691	10.1813	0.139633	111.979	7.33002	-3.93021	4.32e-06	8.55e-05
heart	AUIFUG00000007459	LOC108258989	108258989	somatostatin receptor type 5-like [Source:NCBI gene;Acc:108258989]	2.18505	7.65269	8.54406	9.02004	1.02172	0.194321	1.69138	8.4056	0.969139	-3.06828	4.81e-07	1.33e-05
heart	AUIFUG00000008144	slc25a23a	108258471	calcium-binding mitochondrial carrier protein SCaMC-3-like [Source:NCBI gene;Acc:108258471]	2.57781	3.05873	2.5444	1.19687	10.0524	6.56732	8.62434	2.26667	8.41468	1.85085	0.000104372	0.0012347
heart	AUIFUG00000008803	cc2d1a	108258429	coiled-coil and C2 domain containing 1A [Source:NCBI gene;Acc:108258429]	4.02312	16.071	16.0569	33.2727	7.81382	3.39666	9.92453	21.8002	7.045	-1.61609	0.000560637	0.00491527
heart	AUIFUG00000034882	AUIPUG00000034882	NA	guanine nucleotide-binding protein G(I)/G(S)/G(O) subunit gamma-5 [Ictalurus punctatus] [source:nr;ref|XP_017312619.1|]	2.55932	14.0261	6.47261	12.4507	4.86814	0.689326	4.30815	10.9831	3.28854	-1.71987	0.00244411	0.0161414
heart	AUIFUG00000034841	NA	NA	immune-associated nucleotide-binding protein 10 isoform X1 [Ictalurus punctatus] >ref|XP_017312555.1| immune-associated nucleotide-binding protein 10 isoform X1 [Ictalurus punctatus] >ref|XP_047007225.1| immune-associated nucleotide-binding protein 10 isoform X2 [Ictalurus punctatus] [source:nr;ref|XP_017312554.1|]	5.27694	14.2876	18.1663	65.7305	0.0869052	0.158968	0.131044	32.7281	0.125639	-7.86347	5.43e-17	1.46e-14
heart	AUIFUG00000034842	NA	NA	hypothetical protein AMELA_G00234660 [Ameiurus melas] [source:nr;gb|KAF4075459.1|]	2.49519	1.9181	6.48328	42.6392	0	0.441322	0.00128537	17.0135	0.147536	-6.77553	2.35e-06	5e-05
heart	AUIFUG00000009555	NA	NA	complement C3 isoform X2 [Ictalurus punctatus] [source:nr;ref|XP_047007369.1|]	4.95572	61.0888	34.9598	148.732	14.5653	0.210246	1.18569	81.5936	5.3204	-3.94003	7.5e-05	0.000931802
heart	AUIFUG00000007491	tubb4bl	108257393	tubulin beta-4B chain-like [Source:NCBI gene;Acc:108257393]	2.0989	9.05219	7.93492	3.3609	0.0829109	0.448164	0.00161778	6.78267	0.177564	-5.21777	1.89e-12	2.24e-10
heart	AUIFUG00000009874	slc25a10b	108258716	solute carrier family 25 member 10 [Source:NCBI gene;Acc:108258716]	4.61105	19.2603	26.6931	51.5799	7.03261	12.7567	13.0642	32.5111	10.9512	-1.56698	0.000707589	0.0059252
heart	AUIFUG00000010179	LOC108258732	108258732	uncharacterized LOC108258732 [Source:NCBI gene;Acc:108258732]	3.77924	11.99	13.95	22.4388	0.0832501	0.0080179	0.387717	16.1263	0.159662	-6.48055	4.08e-17	1.17e-14
heart	AUIFUG00000010911	trim35-1	108258765	nuclear factor 7, brain-like [Source:NCBI gene;Acc:108258765]	2.57415	8.54538	7.95558	11.6113	3.0193	1.45332	0.920654	9.37075	1.79776	-2.34885	2.28e-05	0.00034482
heart	AUIFUG00000011087	LOC108258747	108258747	A-kinase anchor protein 8-like [Source:NCBI gene;Acc:108258747]	4.89726	29.4611	33.5811	46.9335	7.86893	16.8848	12.0224	36.6586	12.2587	-1.58133	0.000180447	0.00192251
heart	AUIFUG00000011375	MFAP4	108258806	microfibril-associated glycoprotein 4-like [Source:NCBI gene;Acc:108258806]	2.02025	2.42782	4.6764	19.4241	0.448735	0.642882	0.911919	8.84278	0.667845	-3.69921	8.7e-06	0.000151703
heart	AUIFUG00000011990	LOC108258731	108258731	NACHT, LRR and PYD domains-containing protein 12-like [Source:NCBI gene;Acc:108258731]	5.86855	58.1555	77.3385	91.8753	11.6764	21.6996	24.5616	75.7898	19.3125	-1.97284	6e-06	0.000112864
heart	AUIFUG00000012817	zbtb45	108258745	zinc finger and BTB domain-containing protein 20-like [Source:NCBI gene;Acc:108258745]	3.06134	1.9145	1.22526	4.27816	15.826	8.17292	12.2832	2.47264	12.0941	2.31474	7.49e-05	0.000930991
heart	AUIFUG00000034961	AUIPUG00000034961	NA	protein C19orf12 homolog isoform X1 [Ictalurus punctatus] [source:nr;ref|XP_017314109.1|]	3.83058	5.35818	2.28637	13.4525	26.2027	22.5284	34.7542	7.03236	27.8285	1.99696	0.000284886	0.0028117
heart	AUIFUG00000044245	AUIPUG00000044245	NA	uncharacterized protein LOC108259634 isoform X1 [Ictalurus punctatus] >ref|XP_017314773.1| uncharacterized protein LOC108259634 isoform X2 [Ictalurus punctatus] [source:nr;ref|XP_017314772.1|]	3.66808	16.1974	16.3468	22.7711	6.71389	4.17025	4.70611	18.4384	5.19675	-1.81063	1.63e-05	0.000257757
heart	AUIFUG00000015007	cln6a	108259474	CLN6 transmembrane ER protein [Source:NCBI gene;Acc:108259474]	2.20598	2.54917	1.22047	2.35849	6.67163	6.25196	12.667	2.04271	8.5302	2.06097	5.27e-05	0.000694173
heart	AUIFUG00000015033	calml4a	100528973	calmodulin like 4 [Source:NCBI gene;Acc:100528973]	2.16946	0.000297294	0.144131	0.00826609	11.9813	3.5693	22.9839	0.050898	12.8448	7.48111	3.06e-14	4.99e-12
heart	AUIFUG00000018318	si:ch73-314g15.3	108259340	uncharacterized LOC108259340 [Source:NCBI gene;Acc:108259340]	3.66026	13.7741	16.3336	15.4197	6.23913	3.5423	6.13955	15.1758	5.30699	-1.50181	9.26e-05	0.00111565
heart	AUIFUG00000018729	cd81a	100305120	CD81 molecule [Source:NCBI gene;Acc:100305120]	5.58467	58.3996	19.659	10.8517	108.487	72.0116	82.5849	29.6368	87.6945	1.56199	0.00794806	0.040285
heart	AUIFUG00000018825	mns1	108259128	meiosis-specific nuclear structural protein 1-like [Source:NCBI gene;Acc:108259128]	3.67757	22.9543	17.248	19.946	1.82348	0.502735	0.26714	20.0494	0.864454	-4.45677	9.95e-15	1.81e-12
heart	AUIFUG00000018854	itga11a	108259098	integrin subunit alpha 11 [Source:NCBI gene;Acc:108259098]	3.76462	11.7362	20.8351	29.859	1.86681	0.830066	2.08749	20.8101	1.59479	-3.66945	3.62e-12	4.05e-10
heart	AUIFUG00000018930	coro2ba	108259277	coronin 2B [Source:NCBI gene;Acc:108259277]	2.99549	15.8129	19.0113	7.35078	2.39604	2.88395	4.30732	14.0583	3.19577	-2.14444	6.09e-06	0.000113951
heart	AUIFUG00000020853	znf507	108259647	zinc finger protein 507 [Source:NCBI gene;Acc:108259647]	2.85694	8.16327	7.80807	12.898	2.79392	2.24585	2.48341	9.6231	2.50772	-1.91685	3.73e-05	0.000519375
heart	AUIFUG00000007403	NA	NA	protein MTSS 2 isoform X5 [Ictalurus punctatus] [source:nr;ref|XP_017314809.1|]	3.73674	9.44065	10.219	30.7437	3.45227	2.87575	2.22488	16.8011	2.85097	-2.54111	3.95e-06	7.93e-05
heart	AUIFUG00000020960	cpeb1b	108259121	cytoplasmic polyadenylation element binding protein 1 [Source:NCBI gene;Acc:108259121]	2.42995	0.513665	2.95803	1.61796	6.11732	8.76536	7.44866	1.69655	7.44378	2.1295	0.000128729	0.00145746
heart	AUIFUG00000024303	myo1eb	108271151	unconventional myosin-Ie-like [Source:NCBI gene;Acc:108271151]	3.8767	19.894	18.5853	15.7413	2.9336	7.17113	8.48779	18.0735	6.19751	-1.55113	0.000934216	0.00739256
heart	AUIFUG00000034947	NA	NA	piezo-type mechanosensitive ion channel component 1 isoform X2 [Ictalurus punctatus] [source:nr;ref|XP_047007433.1|]	3.9667	15.4332	14.5592	30.8834	1.46648	2.84517	1.83115	20.2919	2.0476	-3.30768	8.39e-12	8.46e-10
heart	AUIFUG00000034948	NA	NA	piezo-type mechanosensitive ion channel component 1 isoform X2 [Ictalurus punctatus] [source:nr;ref|XP_047007433.1|]	3.65225	10.971	14.5573	32.933	2.8089	1.30613	2.22134	19.4871	2.11212	-3.18104	8.55e-08	3.02e-06
heart	AUIFUG00000034922	NA	NA	piezo-type mechanosensitive ion channel component 1 isoform X2 [Ictalurus punctatus] [source:nr;ref|XP_047007433.1|]	5.47	34.9457	56.4983	60.7881	7.97758	8.78899	11.6262	50.744	9.46426	-2.41974	1.2e-09	6.85e-08
heart	AUIFUG00000001355	arhgap1	108259269	Rho GTPase activating protein 1 [Source:NCBI gene;Acc:108259269]	2.9422	13.8979	9.15189	7.54669	1.84301	2.7026	2.35221	10.1988	2.29927	-2.16223	1.15e-06	2.7e-05
heart	AUIFUG00000008758	plcd4a	108259491	1-phosphatidylinositol 4,5-bisphosphate phosphodiesterase delta-4-like [Source:NCBI gene;Acc:108259491]	4.01974	24.1008	16.4971	15.4913	1.47263	2.68005	1.31046	18.6964	1.82105	-3.36218	9.45e-10	5.47e-08
heart	AUIFUG00000008816	adarb1a	108259494	adenosine deaminase RNA specific B1 [Source:NCBI gene;Acc:108259494]	10.0123	1091.01	1128.16	2137.57	103.123	308.841	273.097	1452.25	228.354	-2.66901	1.45e-07	4.76e-06
heart	AUIFUG00000009256	gnav1	108259514	guanine nucleotide-binding protein G(o) subunit alpha-like [Source:NCBI gene;Acc:108259514]	5.36361	40.1731	49.3088	51.2654	11.1322	12.9416	18.8114	46.9158	14.2951	-1.71348	3.92e-05	0.000541391
heart	AUIFUG00000009865	abi3bpb	108259398	target of Nesh-SH3-like [Source:NCBI gene;Acc:108259398]	3.99429	8.67688	10.9798	63.4672	2.75817	4.94103	5.61505	27.7079	4.43808	-2.63934	0.000595759	0.00516527
heart	AUIFUG00000011406	slx4	108259387	SLX4 structure-specific endonuclease subunit [Source:NCBI gene;Acc:108259387]	7.03848	87.9985	143.588	206.858	26.5525	60.2835	30.8422	146.148	39.226	-1.89777	1.6e-05	0.000252788
heart	AUIFUG00000011526	adcy9	108259388	adenylate cyclase 9 [Source:NCBI gene;Acc:108259388]	6.22527	73.4598	81.7052	180.722	36.3421	28.9123	40.1136	111.962	35.1227	-1.66997	0.000122596	0.00140253
heart	AUIFUG00000013320	dzank1	108259450	double zinc ribbon and ankyrin repeat domains 1 [Source:NCBI gene;Acc:108259450]	2.91524	15.6857	17.523	10.2179	2.25393	1.29364	1.30953	14.4755	1.61903	-3.14292	1.07e-05	0.000181779
heart	AUIFUG00000013432	dnal4b	108259448	dynein axonemal light chain 4 [Source:NCBI gene;Acc:108259448]	2.88776	3.57033	2.70932	3.44639	9.19428	11.6365	8.36563	3.24201	9.73214	1.58277	0.0003775	0.00352722
heart	AUIFUG00000015100	filip1l	108259602	filamin A interacting protein 1 like [Source:NCBI gene;Acc:108259602]	4.7766	36.7279	34.1736	30.0847	8.26296	8.15216	10.4513	33.6621	8.95547	-1.90907	3.25e-05	0.000461824
heart	AUIFUG00000015574	acp2	108259368	acid phosphatase 2, lysosomal [Source:NCBI gene;Acc:108259368]	5.17791	46.6765	46.9189	56.5649	10.8725	5.15434	16.3251	50.0535	10.784	-2.20883	1.65e-06	3.68e-05
heart	AUIFUG00000016117	ercc6l	108259809	ERCC excision repair 6 like, spindle assembly checkpoint helicase [Source:NCBI gene;Acc:108259809]	3.57742	4.59126	4.3516	4.78	15.129	24.3987	18.4257	4.57429	19.3178	2.07504	1.24e-07	4.15e-06
heart	AUIFUG00000015944	acsl4b	NA	acyl-CoA synthetase long chain family member 4b [Source:ZFIN;Acc:ZDB-GENE-030131-6493]	4.59869	28.6967	33.7371	59.8715	4.97548	14.18	13.7164	40.7684	10.9573	-1.89552	0.000313808	0.00305377
heart	AUIFUG00000015666	NA	NA	coiled-coil alpha-helical rod protein 1 isoform X2 [Ictalurus punctatus] [source:nr;ref|XP_017315017.1|]	5.72625	42.5978	53.9714	100.768	17.6513	21.6969	17.2504	65.779	18.8662	-1.79909	2.86e-05	0.000415479
heart	AUIFUG00000016771	zc4h2	108259842	zinc finger C4H2-type containing [Source:NCBI gene;Acc:108259842]	3.94066	9.69162	8.10077	8.5269	20.6142	26.3386	30.0515	8.7731	25.6681	1.5452	0.000258064	0.00259614
heart	AUIFUG00000035028	NA	NA	hypothetical protein AMELA_G00258510 [Ameiurus melas] [source:nr;gb|KAF4073412.1|]	6.38129	87.743	116.917	191.959	23.6774	37.8131	32.6673	132.206	31.3859	-2.07405	9.32e-07	2.27e-05
heart	AUIFUG00000035029	NA	NA	hypothetical protein AMELA_G00258510 [Ameiurus melas] [source:nr;gb|KAF4073412.1|]	3.37476	10.7139	10.8035	16.6298	3.33088	5.39849	3.26986	12.7157	3.99974	-1.66506	0.000166449	0.00180263
heart	AUIFUG00000035085	NA	NA	hypothetical protein AMELA_G00258510 [Ameiurus melas] [source:nr;gb|KAF4073412.1|]	2.56486	12.2403	8.99639	6.23608	1.94427	1.46055	2.87017	9.15759	2.09166	-2.12696	9.26e-06	0.000160581
heart	AUIFUG00000044257	AUIPUG00000044257	NA	uncharacterized protein	4.4729	0.00079944	0.291942	0.249361	13.5265	19.8241	51.0768	0.180701	28.1425	7.23331	2.36e-14	4e-12
heart	AUIFUG00000035032	NA	NA	globoside alpha-13-n-acetylgalactosaminyltransferase 1 [Ictalurus furcatus] [source:nr;gb|ADO28093.1|]	5.97975	0.636288	0.308603	0.31058	39.3622	129.091	98.6543	0.41849	89.036	7.65153	3.08e-22	2.31e-19
heart	AUIFUG00000035033	NA	NA	hypothetical protein AMELA_G00258450 [Ameiurus melas] [source:nr;gb|KAF4073421.1|]	4.39613	0.635657	0.305653	0.0449909	18.9242	28.5872	49.5145	0.328767	32.342	6.41556	6.14e-16	1.41e-13
heart	AUIFUG00000018075	ENSIPUT00000027785	NA	globoside alpha-13-n-acetylgalactosaminyltransferase 1 [Ictalurus furcatus] [source:nr;gb|ADO28093.1|]	3.14275	0.000783614	0.428591	0.0228778	17.0692	8.16226	5.36497	0.150751	10.1988	5.82383	1.97e-10	1.36e-08
heart	AUIFUG00000018105	GBGT1	NA	globoside alpha-1,3-N-acetylgalactosaminyltransferase 1 (FORS blood group) [Source:HGNC Symbol;Acc:HGNC:20460]	4.76649	0.890908	0.314775	0.554528	19.5694	56.779	39.3318	0.586737	38.5601	5.98525	7.71e-20	3.22e-17
heart	AUIFUG00000018969	ENSIPUT00000029159	NA	immunoglobulin light chain sigma C1*02, partial [Ictalurus punctatus] [source:nr;gb|ACH56970.1|]	4.85946	18.2409	54.5286	45.1297	0.29137	0.162455	0.00155214	39.2997	0.151792	-7.81272	2.02e-18	6.77e-16
heart	AUIFUG00000018746	ppp1r14aa	108260008	protein phosphatase 1 regulatory subunit 14A-like [Source:NCBI gene;Acc:108260008]	3.28308	22.8263	22.1725	12.1029	3.40623	4.96261	8.74635	19.0339	5.70506	-1.74498	0.000129774	0.00146397
heart	AUIFUG00000018864	ckma	100304493	creatine kinase [Source:NCBI gene;Acc:100304493]	11.6037	2607.97	2169.95	1300.78	6492.88	5928.98	6951.77	2026.23	6457.88	1.6722	0.000115623	0.00134239
heart	AUIFUG00000034981	AUIPUG00000034981	NA	NACHT, LRR and PYD domains-containing protein 1b allele 3 [Ictalurus punctatus] [source:nr;ref|XP_017315280.1|]	5.31441	0.638865	1.04114	0.813436	22.903	119.67	100.481	0.831148	81.0182	6.58372	2.25e-05	0.000340825
heart	AUIFUG00000019447	apoa1a	100528199	apolipoprotein A4 [Source:NCBI gene;Acc:100528199]	3.5679	0.00227222	0.75411	1.85381	0.693126	1.33449	127.886	0.870065	43.3045	5.53784	0.00042178	0.00388867
heart	AUIFUG00000018986	nccrp1	100304490	NCCRP1, F-box associated domain containing [Source:NCBI gene;Acc:100304490]	5.14919	15.9432	19.6398	26.4721	73.818	51.4163	54.3608	20.685	59.865	1.53739	0.00034959	0.00332607
heart	AUIFUG00000021517	epd	100528751	ependymin-1 [Source:NCBI gene;Acc:100528751]	2.39825	0.766831	1.62811	0.854658	6.87257	8.44527	6.01373	1.0832	7.11052	2.68407	1.36e-07	4.48e-06
heart	AUIFUG00000034995	AUIPUG00000034995	NA	hypothetical protein F7725_006708 [Dissostichus mawsoni] [source:nr;gb|KAF3840846.1|]	4.34534	14.9254	25.6521	70.2988	3.18788	2.3931	1.18218	36.9588	2.25439	-4.02107	1.29e-08	5.75e-07
heart	AUIFUG00000019868	ltbp3	108259844	latent transforming growth factor beta binding protein 3 [Source:NCBI gene;Acc:108259844]	4.79897	4.33699	3.02151	7.26691	47.0147	46.1506	72.1246	4.87514	55.0966	3.50914	9.62e-11	7.22e-09
heart	AUIFUG00000035067	NA	NA	hypothetical protein AMELA_G00257530 [Ameiurus melas] [source:nr;gb|KAF4073332.1|]	7.37665	105.343	147.356	396.945	69.2594	65.4367	39.9906	216.548	58.2289	-1.89374	0.000125109	0.0014278
heart	AUIFUG00000035006	AUIPUG00000035006	NA	UAP56-interacting factor [Ictalurus punctatus] [source:nr;ref|XP_017315588.1|]	6.47596	130.591	138.198	190.988	59.9579	51.088	50.0483	153.259	53.6981	-1.51145	2.91e-05	0.000421465
heart	AUIFUG00000044256	NA	NA	Misshapen-like kinase 1 [Anabarilius grahami] [source:nr;gb|ROL40700.1|]	4.24112	10.8443	13.8202	51.6373	5.75893	5.59353	6.14116	25.4339	5.83121	-2.11634	0.000122738	0.00140329
heart	AUIFUG00000035012	AUIPUG00000035012	NA	acetylcholine receptor subunit epsilon [Ictalurus punctatus] [source:nr;ref|XP_017315559.1|]	5.05845	48.7185	72.2366	75.9536	3.67975	1.46044	1.05157	65.6362	2.06392	-4.95249	9.24e-21	4.56e-18
heart	AUIFUG00000021598	ENSIPUT00000033398	NA	uncharacterized protein LOC108261615, partial [Ictalurus punctatus] [source:nr;ref|XP_017317928.1|]	2.87694	3.70191	8.97652	8.69709	0.234114	3.61627	2.61068	7.12517	2.15369	-1.73392	0.0062784	0.0334931
heart	AUIFUG00000018062	ENSIPUT00000027755	NA	putative leucine-rich repeat-containing protein DDB_G0290503 [Ictalurus punctatus] [source:nr;ref|XP_017314978.2|]	6.544	63.8963	85.3086	257.39	15.77	25.6946	29.9193	135.532	23.7946	-2.50897	7.96e-06	0.000141707
heart	AUIFUG00000022221	LOC108259935	108259935	uncharacterized LOC108259935 [Source:NCBI gene;Acc:108259935]	6.77703	77.2868	113.331	290.917	45.721	51.8746	48.4791	160.512	48.6916	-1.71961	0.000271463	0.00270915
heart	AUIFUG00000022686	ENSIPUT00000035060	NA	hypothetical protein AMELA_G00256710 [Ameiurus melas] [source:nr;gb|KAF4073246.1|]	5.16139	72.1791	36.4461	57.9299	10.1205	8.16799	15.1519	55.5183	11.1468	-2.31357	7.3e-08	2.66e-06
heart	AUIFUG00000023920	LOC108260381	108260381	adenylate cyclase type 10-like [Source:NCBI gene;Acc:108260381]	4.23512	0.514108	4.87389	1.19165	14.3802	24.5622	21.168	2.19322	20.0368	3.17442	2.33e-05	0.000351239
heart	AUIFUG00000035018	NA	NA	hypothetical protein AMELA_G00256150, partial [Ameiurus melas] [source:nr;gb|KAF4073208.1|]	2.67458	7.39761	6.46001	10.5267	2.24733	1.14288	1.82937	8.1281	1.73986	-2.18824	1.85e-05	0.000286791
heart	AUIFUG00000024052	zfp541	NA	zinc finger protein 541 [Source:ZFIN;Acc:ZDB-GENE-060526-239]	2.85469	0.130828	2.49314	0.864555	5.08011	9.40577	9.92768	1.16284	8.13785	2.78445	3.17e-05	0.00045234
heart	AUIFUG00000024074	spata22	108260419	spermatogenesis associated 22 [Source:NCBI gene;Acc:108260419]	2.8916	10.0746	7.80796	10.8566	1.58285	1.74552	1.04896	9.57972	1.45911	-2.69669	1.11e-09	6.35e-08
heart	AUIFUG00000035024	AUIPUG00000035024	NA	laminin subunit gamma-3 isoform X2 [Ictalurus punctatus] [source:nr;ref|XP_017315900.1|]	3.655	4.97056	2.12158	3.22245	15.9671	17.8906	25.7372	3.4382	19.865	2.51475	1.23e-08	5.53e-07
heart	AUIFUG00000024152	aif1l	108260360	allograft inflammatory factor 1 like [Source:NCBI gene;Acc:108260360]	4.71906	35.838	30.1528	78.4001	7.05845	10.0231	4.84034	48.1303	7.30728	-2.7163	3.65e-08	1.46e-06
heart	AUIFUG00000035087	AUIPUG00000035087	NA	F-BAR domain only protein 2 isoform X5, partial [Clarias magur] [source:nr;gb|KAF5892429.1|]	5.87308	39.9205	44.2445	145.506	14.0973	28.5398	20.9079	76.5569	21.1817	-1.85265	0.000916911	0.00727711
heart	AUIFUG00000035088	AUIPUG00000035088	NA	tyrosine-protein kinase Fer isoform X2 [Ictalurus punctatus] [source:nr;ref|XP_047009620.1|]	2.89336	6.76242	6.62409	22.2258	1.49108	0.823691	1.69617	11.8708	1.33698	-3.11924	1.14e-06	2.67e-05
heart	AUIFUG00000006633	zmat5	100304919	zinc finger matrin-type 5 [Source:NCBI gene;Acc:100304919]	4.74907	9.43568	6.90398	6.95971	51.4933	45.1851	50.9611	7.76646	49.2132	2.6563	1.39e-10	9.92e-09
heart	AUIFUG00000019174	NA	NA	hypothetical protein AMELA_G00255320 [Ameiurus melas] [source:nr;gb|KAF4073129.1|]	2.50857	12.6232	9.4471	7.27922	3.55676	2.55877	1.70367	9.78319	2.6064	-1.89879	1.16e-05	0.000195077
heart	AUIFUG00000006737	c9	108260268	complement C9 [Source:NCBI gene;Acc:108260268]	3.80184	4.59634	13.3762	74.299	12.0525	4.66089	4.3183	30.7572	7.01057	-2.132	0.00439511	0.0253961
heart	AUIFUG00000006779	gas1b	108260269	growth arrest-specific protein 1-like [Source:NCBI gene;Acc:108260269]	3.954	16.1991	28.1688	29.4304	2.30572	5.51143	1.05334	24.5994	2.95683	-3.06044	6.7e-09	3.18e-07
heart	AUIFUG00000008008	kyat1	108260322	kynurenine--oxoglutarate transaminase 1-like [Source:NCBI gene;Acc:108260322]	5.69128	33.7929	21.5968	22.9149	83.561	67.6979	84.6732	26.1015	78.644	1.58809	1.14e-05	0.000191591
heart	AUIFUG00000009408	timm8b	108260428	translocase of inner mitochondrial membrane 8 homolog B [Source:NCBI gene;Acc:108260428]	2.61104	3.69601	2.40651	1.95235	18.5407	4.84064	13.4579	2.68496	12.2798	2.18534	0.0034036	0.0208483
heart	AUIFUG00000034976	NA	NA	rabankyrin-5 [Ictalurus punctatus] [source:nr;ref|XP_017315224.1|]	2.967	1.7868	1.80984	3.07814	7.13705	12.8897	7.06009	2.22493	9.02894	2.03531	0.000122374	0.0014017
heart	AUIFUG00000010709	p2rx1	108260336	purinergic receptor P2X 1 [Source:NCBI gene;Acc:108260336]	2.01396	3.5726	4.20364	6.0111	0	2.31358	0.916176	4.59578	1.07658	-2.12605	0.00331141	0.0204169
heart	AUIFUG00000014814	zfpl1	108260387	zinc finger protein like 1 [Source:NCBI gene;Acc:108260387]	3.1234	13.9016	16.6318	14.9007	5.60178	1.9581	4.96315	15.1447	4.17434	-1.84295	0.000131689	0.00147958
heart	AUIFUG00000016940	MAST4	NA	microtubule associated serine/threonine kinase family member 4 [Source:HGNC Symbol;Acc:HGNC:19037]	4.55847	36.0904	36.8658	28.2458	7.24354	7.34838	8.10089	33.734	7.56427	-2.15703	9.56e-09	4.43e-07
heart	AUIFUG00000022056	wfs1a	108260676	wolframin-like [Source:NCBI gene;Acc:108260676]	5.41589	48.8452	60.1005	63.4853	10.2909	21.5004	11.2416	57.477	14.3443	-2.00375	2.3e-05	0.00034636
heart	AUIFUG00000021900	camk2d2	108260541	calcium/calmodulin-dependent protein kinase type II delta 2 chain-like [Source:NCBI gene;Acc:108260541]	3.36237	12.8807	16.6173	8.89192	3.61267	4.46533	4.31193	12.7966	4.12998	-1.64002	8.05e-05	0.000990411
heart	AUIFUG00000022070	LOC100305006	100305006	intelectin 1 [Source:NCBI gene;Acc:100305006]	2.95586	1.53215	1.51441	3.28625	8.33446	17.3652	12.5451	2.11093	12.7482	2.61763	1.47e-06	3.32e-05
heart	AUIFUG00000035123	AUIPUG00000035123	NA	UPF0462 protein C4orf33 homolog [Ictalurus punctatus] >ref|XP_017316634.1| UPF0462 protein C4orf33 homolog [Ictalurus punctatus] [source:nr;ref|XP_017316633.1|]	4.19655	8.41906	12.8808	12.2007	23.7674	23.4951	51.9964	11.1669	33.0863	1.56872	0.000643547	0.00547833
heart	AUIFUG00000022302	tdrd7a	108260559	tudor domain-containing protein 7A-like [Source:NCBI gene;Acc:108260559]	3.35766	7.39958	12.7339	14.2652	1.95244	2.07011	1.57048	11.4662	1.86434	-2.60112	1.11e-08	5.1e-07
heart	AUIFUG00000022607	mtmr7b	108260771	myotubularin related protein 7 [Source:NCBI gene;Acc:108260771]	4.54979	9.05332	4.67213	9.23447	17.6314	26.8142	31.6182	7.65331	25.3546	1.73068	4.31e-05	0.000582725
heart	AUIFUG00000022701	LOC108260776	108260776	butyrophilin subfamily 1 member A1-like [Source:NCBI gene;Acc:108260776]	5.60767	57.6451	66.8537	91.8486	0.631012	1.11156	1.17428	72.1158	0.972286	-6.21003	4.24e-32	1.59e-28
heart	AUIFUG00000023482	LOC108260950	108260950	uncharacterized LOC108260950 [Source:NCBI gene;Acc:108260950]	2.07553	0.510478	0.879985	0.0590135	7.62049	3.39854	11.3598	0.483159	7.45961	3.8045	9.06e-07	2.21e-05
heart	AUIFUG00000023489	casp3a	108260860	caspase-3-like [Source:NCBI gene;Acc:108260860]	3.79366	27.0369	30.7217	27.6623	3.422	3.21487	6.00452	28.4736	4.2138	-2.75197	3.95e-11	3.29e-09
heart	AUIFUG00000001137	tlr3	100303712	toll like receptor 3 [Source:NCBI gene;Acc:100303712]	3.49754	5.86436	4.64709	3.03988	12.8018	20.0999	19.2071	4.51711	17.3696	1.92515	0.000128938	0.00145757
heart	AUIFUG00000001195	cyp4v8	108260937	cytochrome P450 4V2-like [Source:NCBI gene;Acc:108260937]	7.28659	167.322	274.73	366.073	38.1702	56.1921	75.7828	269.375	56.715	-2.24754	2.36e-07	7.3e-06
heart	AUIFUG00000001261	NA	NA	Krueppel-like factor 3 isoform X1 [Ictalurus punctatus] [source:nr;ref|XP_017316669.1|]	4.282	15.4354	31.1862	61.093	3.87006	3.23583	12.5286	35.9049	6.54483	-2.45083	6.38e-05	0.000818629
heart	AUIFUG00000035117	NA	NA	lysine-specific demethylase 4C [Ictalurus punctatus] >ref|XP_017316656.1| lysine-specific demethylase 4C [Ictalurus punctatus] [source:nr;ref|XP_017316655.1|]	6.87443	87.7429	111.972	189.033	32.1349	48.6748	47.8236	129.582	42.8778	-1.5947	6.61e-05	0.000841849
heart	AUIFUG00000035118	AUIPUG00000035118	NA	dynein axonemal heavy chain 6 isoform X1 [Ictalurus punctatus] >ref|XP_017317257.1| dynein axonemal heavy chain 6 isoform X1 [Ictalurus punctatus] [source:nr;ref|XP_017317256.1|]	2.98852	0.386312	1.50665	3.42924	5.9111	11.1724	15.0204	1.77407	10.7013	2.59749	0.000486253	0.00439666
heart	AUIFUG00000001754	ENSIPUT00000002588	NA	dynein axonemal heavy chain 6 isoform X2 [Ictalurus punctatus] [source:nr;ref|XP_017317258.1|]	3.50053	2.55265	3.1555	4.9225	8.51891	16.4218	15.2864	3.54355	13.409	1.9292	0.000399933	0.00370545
heart	AUIFUG00000002127	LOC108260739	108260739	C-type lectin domain family 17, member A-like [Source:NCBI gene;Acc:108260739]	2.02395	4.71922	2.13152	8.26765	1.07093	0.0183071	0.264624	5.03946	0.451287	-3.41076	0.000861889	0.00694322
heart	AUIFUG00000002516	grhprb	108260755	glyoxylate reductase/hydroxypyruvate reductase-like [Source:NCBI gene;Acc:108260755]	2.98432	1.91807	13.4909	25.1516	4.9791	2.09995	1.70463	13.5202	2.92789	-2.2003	0.00345462	0.0210664
heart	AUIFUG00000003288	rhoh	108261012	ras homolog family member H [Source:NCBI gene;Acc:108261012]	2.10021	1.02282	3.54293	0.676557	14.1135	5.13848	3.2751	1.74744	7.50901	2.07539	0.00284571	0.0181271
heart	AUIFUG00000004303	uchl1	108260831	ubiquitin C-terminal hydrolase L1 [Source:NCBI gene;Acc:108260831]	7.00724	231.848	223.326	249.8	66.4658	59.5417	49.7883	234.992	58.5986	-2.00286	2.38e-08	1.01e-06
heart	AUIFUG00000005249	tarbp1	108260888	TAR (HIV-1) RNA binding protein 1 [Source:NCBI gene;Acc:108260888]	3.8305	4.33789	8.80514	3.58326	9.91003	24.3768	15.5513	5.57543	16.6127	1.55949	0.0012308	0.00922953
heart	AUIFUG00000005725	adgrb3	108261010	adhesion G protein-coupled receptor B3 [Source:NCBI gene;Acc:108261010]	5.33212	57.0045	42.4283	49.4448	16.7293	14.5397	17.9007	49.6259	16.3899	-1.59637	1.69e-06	3.75e-05
heart	AUIFUG00000006037	ENSIPUT00000009217	NA	collagen alpha-1(XIX) chain isoform X4 [Ictalurus punctatus] [source:nr;ref|XP_047008332.1|]	2.97857	2.80718	3.00745	4.67662	8.62847	13.8544	8.10529	3.49709	10.196	1.55774	0.00093545	0.0073992
heart	AUIFUG00000006205	col9a1b	108260768	collagen alpha-1(IX) chain-like [Source:NCBI gene;Acc:108260768]	3.94788	18.2394	20.1027	41.7584	1.58383	2.35204	0.399073	26.7002	1.44498	-4.19426	1.68e-11	1.54e-09
heart	AUIFUG00000035182	NA	NA	spectrin beta chain, non-erythrocytic 1 isoform X2 [Ictalurus punctatus] [source:nr;ref|XP_017317267.1|]	2.34336	4.59267	5.10416	7.34265	0.332945	0.358504	3.50834	5.67983	1.39993	-2.00532	0.0071886	0.0371227
heart	AUIFUG00000009282	casq1b	108260939	calsequestrin-1-like [Source:NCBI gene;Acc:108260939]	2.52811	1.91505	0.931895	5.50311	22.7684	5.79177	6.27955	2.78335	11.6133	2.06378	0.00367831	0.0221549
heart	AUIFUG00000035145	AUIPUG00000035145	NA	E3 ubiquitin/ISG15 ligase TRIM25 [Ictalurus punctatus] >ref|XP_017317178.1| E3 ubiquitin/ISG15 ligase TRIM25 [Ictalurus punctatus] >ref|XP_017317179.1| E3 ubiquitin/ISG15 ligase TRIM25 [Ictalurus punctatus] >ref|XP_017317180.1| E3 ubiquitin/ISG15 ligase TRIM25 [Ictalurus punctatus] >ref|XP_017317182.1| E3 ubiquitin/ISG15 ligase TRIM25 [Ictalurus punctatus] [source:nr;ref|XP_017317177.1|]	4.03487	4.59417	8.53756	9.99471	14.6552	27.7504	23.3892	7.70881	21.9316	1.51669	0.000568641	0.00497382
heart	AUIFUG00000010189	LOC108260483	108260483	protein Dok-7-like [Source:NCBI gene;Acc:108260483]	2.17716	5.86761	7.3407	7.16696	0.155002	0.946157	1.17094	6.79176	0.757366	-3.17618	4.14e-07	1.17e-05
heart	AUIFUG00000011247	LOC108261011	108261011	RAS guanyl-releasing protein 2-like [Source:NCBI gene;Acc:108261011]	2.89799	3.69469	1.66635	1.68653	11.9168	7.84068	8.7567	2.34919	9.50474	1.98863	7.93e-05	0.000977338
heart	AUIFUG00000012439	LOC108260872	108260872	fatty acid-binding protein, intestinal-like [Source:NCBI gene;Acc:108260872]	5.55437	0.896689	2.26124	5.52534	1.90204	0.691677	542.369	2.89442	181.654	5.92745	0.00122683	0.00920715
heart	AUIFUG00000013101	cabz01076234.2	108260838	butyrophilin subfamily 1 member A1-like [Source:NCBI gene;Acc:108260838]	3.6591	7.51554	2.12262	0.7247	8.51971	15.6277	15.4166	3.45428	13.188	1.8988	0.00184646	0.0128881
heart	AUIFUG00000015690	fbxo41	108260496	F-box only protein 41-like [Source:NCBI gene;Acc:108260496]	4.10397	2.1699	1.22962	5.54501	17.3581	20.7625	29.9181	2.98151	22.6796	2.95728	6.8e-08	2.51e-06
heart	AUIFUG00000015829	adra1d	108260502	adrenoceptor alpha 1D [Source:NCBI gene;Acc:108260502]	3.55764	13.0102	19.7766	19.6285	4.75485	3.83577	3.13944	17.4718	3.91002	-2.14522	2.81e-07	8.43e-06
heart	AUIFUG00000035160	NA	NA	sodium/hydrogen exchanger 9B2 [Ictalurus punctatus] [source:nr;ref|XP_017316357.1|]	4.70712	3.95122	3.29271	1.4754	30.1768	64.4453	40.2486	2.90644	44.9569	3.90735	5.64e-16	1.31e-13
heart	AUIFUG00000017952	fgg	108260819	fibrinogen gamma chain [Source:NCBI gene;Acc:108260819]	4.48805	21.1743	40.7826	88.9643	28.4083	2.45316	2.36239	50.307	11.0746	-2.18376	0.00705108	0.0365809
heart	AUIFUG00000035115	AUIPUG00000035115	NA	hypothetical protein AMELA_G00271100 [Ameiurus melas] [source:nr;gb|KAF4071256.1|]	3.23785	4.20785	1.97624	5.19505	8.70065	13.1043	23.2497	3.79305	15.0182	1.98836	0.000722519	0.00602484
heart	AUIFUG00000037638	AUIPUG00000037638	NA	hypothetical protein L3Q82_006565 [Scortum barcoo] [source:nr;gb|KAI3373256.1|]	2.07779	5.22884	3.76545	6.55782	0.544822	1.09266	0.525294	5.18404	0.720925	-2.83294	1.15e-06	2.7e-05
heart	AUIFUG00000037781	AUIPUG00000037781	NA	LOW QUALITY PROTEIN: tripartite motif-containing protein 16-like [Pangasianodon hypophthalmus] [source:nr;ref|XP_034159485.1|]	2.08773	5.48694	6.466	15.9253	1.3816	2.66994	0.919998	9.29273	1.65718	-2.47627	4.59e-05	0.00061584
heart	AUIFUG00000037912	AUIPUG00000037912	NA	uncharacterized protein	4.31124	19.7697	13.2248	52.2598	12.9495	6.0999	9.40892	28.4181	9.48611	-1.57825	0.0105293	0.0493753
heart	AUIFUG00000044400	AUIPUG00000044400	NA	uncharacterized protein LOC124625966 [Ictalurus punctatus] [source:nr;ref|XP_047009712.1|]	2.29409	3.57584	6.92896	34.2427	0.724816	0.195353	2.2091	14.9158	1.04309	-3.81648	0.000145924	0.0016086
heart	AUIFUG00000038300	NA	NA	uncharacterized protein	2.31995	2.54883	0.777914	2.57674	4.72476	4.33255	7.83422	1.96783	5.63051	1.5262	0.00262266	0.0170088
heart	AUIFUG00000038301	AUIPUG00000038301	NA	hypothetical protein [Pangasius djambal] [source:nr;gb|MCJ8742095.1|]	2.69655	0.131202	0.921796	4.31455	2.45736	7.36516	18.4073	1.78918	9.40994	2.36022	0.0100036	0.0474871
heart	AUIFUG00000003895	tnip2	108263855	TNFAIP3 interacting protein 2 [Source:NCBI gene;Acc:108263855]	4.65622	8.92882	7.5169	17.0678	24.4193	45.6165	29.6644	11.1712	33.2334	1.57856	0.00184091	0.0128613
heart	AUIFUG00000037610	NA	NA	uncharacterized protein	2.13947	4.21175	5.41461	12.7435	1.38401	2.05646	1.30917	7.45662	1.58321	-2.21281	2.87e-05	0.000417048
heart	AUIFUG00000037611	AUIPUG00000037611	NA	hypothetical protein NFI96_029125, partial [Prochilodus magdalenae] [source:nr;gb|KAI4890379.1|]	3.37201	9.56616	9.00849	15.5427	3.34207	3.20034	3.65816	11.3725	3.40019	-1.729	0.000478566	0.00433551
heart	AUIFUG00000037616	AUIPUG00000037616	NA	hypothetical protein AMELA_G00055240 [Ameiurus melas] [source:nr;gb|KAF4090712.1|]	2.98995	10.0779	11.711	26.8384	5.04045	2.26968	4.311	16.2091	3.87371	-2.04767	0.000196967	0.00207147
heart	AUIFUG00000038757	NA	NA	uncharacterized protein	4.23677	17.3478	23.4034	59.1977	4.19045	2.42411	4.44023	33.3163	3.68493	-3.16775	4.24e-06	8.44e-05
heart	AUIFUG00000005636	il15	108263118	uncharacterized LOC108263118 [Source:NCBI gene;Acc:108263118]	2.00144	4.33668	4.50003	5.03018	1.29443	0.358464	2.47339	4.6223	1.37543	-1.71468	0.00220346	0.014871
heart	AUIFUG00000009291	LOC108263505	108263505	GTPase IMAP family member 7-like [Source:NCBI gene;Acc:108263505]	3.69979	8.42183	11.129	61.8783	2.57298	2.11449	7.56521	27.1431	4.08423	-2.727	0.000157101	0.00171668
heart	AUIFUG00000039033	AUIPUG00000039033	NA	uncharacterized protein	5.01472	28.4354	17.2471	13.4172	62.0014	51.889	54.8823	19.6999	56.2575	1.50796	0.00044992	0.00409776
heart	AUIFUG00000013750	LOC108262792	108262792	uncharacterized LOC108262792 [Source:NCBI gene;Acc:108262792]	3.50106	0.00180807	0.739167	0.946399	13.6465	18.823	16.3342	0.562458	16.2679	4.92264	3.26e-17	9.87e-15
heart	AUIFUG00000014089	si:dkey-28b4.8	108262771	sarcoplasmic/endoplasmic reticulum calcium ATPase 2-like [Source:NCBI gene;Acc:108262771]	4.93542	29.8441	34.1842	54.596	9.64741	12.2915	13.9793	39.5414	11.9727	-1.71998	7.92e-06	0.000141363
heart	AUIFUG00000014374	unc93b1	108262780	unc-93 homolog B1, TLR signaling regulator [Source:NCBI gene;Acc:108262780]	4.02144	12.3671	10.1823	3.38937	26.3054	25.8591	22.9998	8.64626	25.0548	1.5133	0.000550386	0.00484805
heart	AUIFUG00000014411	timm10	100528406	translocase of inner mitochondrial membrane 10 [Source:NCBI gene;Acc:100528406]	4.47822	9.05336	7.94335	5.93758	30.8696	30.7951	18.43	7.64476	26.6982	1.79378	2.58e-05	0.000383775
heart	AUIFUG00000007476	ENSIPUT00000011957	NA	E3 SUMO-protein ligase ZBED1-like [Hypomesus transpacificus] [source:nr;ref|XP_046902703.1|]	2.40165	3.70231	9.28483	11.5407	0.570868	0.17772	0.392543	8.17596	0.380377	-4.32457	5.14e-09	2.54e-07
heart	AUIFUG00000015515	sorbs1	108263511	sorbin and SH3 domain containing 1 [Source:NCBI gene;Acc:108263511]	8.14336	75.7513	59.212	63.2799	411.442	575.931	729.917	66.0811	572.43	3.11408	1.49e-14	2.62e-12
heart	AUIFUG00000016269	bmpr1aa	108263110	bone morphogenetic protein receptor type 1A [Source:NCBI gene;Acc:108263110]	3.16868	11.4782	9.45849	15.0579	3.14257	2.74051	5.87271	11.9982	3.9186	-1.60454	0.000849515	0.00687898
heart	AUIFUG00000037749	AUIPUG00000037749	NA	uncharacterized protein	3.58889	5.74297	4.53568	28.9709	0.261816	0.919999	0.264435	13.0832	0.482083	-4.72641	2.95e-06	6.09e-05
heart	AUIFUG00000016764	usp54a	108263557	ubiquitin specific peptidase 54 [Source:NCBI gene;Acc:108263557]	3.55052	9.18407	14.5239	11.7084	4.58358	1.79209	3.39742	11.8055	3.2577	-1.83817	0.000235638	0.00242381
heart	AUIFUG00000037789	AUIPUG00000037789	NA	uncharacterized protein	2.83442	0.512618	1.05157	1.72341	9.07982	15.4709	15.5474	1.09586	13.366	3.64755	1.87e-10	1.3e-08
heart	AUIFUG00000018014	kmo	108263386	kynurenine 3-monooxygenase [Source:NCBI gene;Acc:108263386]	2.64927	0.0016447	0.873603	0.5238	8.16306	12.5845	8.49611	0.466349	9.74789	4.36648	7.04e-08	2.58e-06
heart	AUIFUG00000018232	ENSIPUT00000028050	NA	hypothetical protein AMELA_G00053100 [Ameiurus melas] [source:nr;gb|KAF4090615.1|]	2.28448	0.25779	1.46953	0.815738	5.65504	5.7612	8.4894	0.847686	6.63521	2.96088	4.84e-07	1.33e-05
heart	AUIFUG00000018571	cpeb3	108263146	cytoplasmic polyadenylation element binding protein 3 [Source:NCBI gene;Acc:108263146]	4.20108	14.0318	19.8015	42.7705	7.33369	6.40522	10.0576	25.5346	7.93216	-1.67845	0.000634943	0.00542477
heart	AUIFUG00000037847	AUIPUG00000037847	NA	hypothetical protein AMELA_G00052890 [Ameiurus melas] [source:nr;gb|KAF4090521.1|]	2.68156	0.512709	1.34112	1.51722	2.37361	9.5116	4.96766	1.12368	5.61762	2.3196	0.00229905	0.0153833
heart	AUIFUG00000019050	valopa	100305024	vertebrate ancient long opsin [Source:NCBI gene;Acc:100305024]	2.0879	8.64e-18	8.64e-18	8.64e-18	15.4282	3.08258	4.44948	8.64e-18	7.65342	8.78213	4.37e-11	3.6e-09
heart	AUIFUG00000019650	nin	108263514	ninein [Source:NCBI gene;Acc:108263514]	6.40772	87.4858	105.957	87.2084	19.9874	20.5839	15.1613	93.5505	18.5775	-2.33138	5.94e-11	4.64e-09
heart	AUIFUG00000021238	si:dkey-51a16.9	108263124	RING finger protein 122-like [Source:NCBI gene;Acc:108263124]	2.51229	10.7149	14.9904	19.5569	3.65521	2.40207	1.57338	15.0874	2.54355	-2.55187	1.65e-05	0.000259921
heart	AUIFUG00000021570	pcbd1	100304743	pterin-4 alpha-carbinolamine dehydratase 1 [Source:NCBI gene;Acc:100304743]	4.7377	83.655	47.6749	37.8738	18.7942	6.91254	19.7263	56.4012	15.1443	-1.89446	0.000179541	0.00191831
heart	AUIFUG00000023419	cgasa	108263730	cyclic GMP-AMP synthase [Source:NCBI gene;Acc:108263730]	3.10557	0.25753	1.17768	0.794708	21.845	12.8071	27.0435	0.743305	20.5652	4.78901	7.3e-16	1.63e-13
heart	AUIFUG00000024269	asrgl1	108263501	asparaginase and isoaspartyl peptidase 1 [Source:NCBI gene;Acc:108263501]	4.37407	34.1781	30.1366	38.7603	3.90217	3.05263	4.57108	34.3583	3.84196	-3.14896	2.86e-14	4.71e-12
heart	AUIFUG00000024338	sdhaf4	108263353	succinate dehydrogenase complex assembly factor 4 [Source:NCBI gene;Acc:108263353]	5.91626	34.9415	30.7233	21.3723	124.558	130.875	71.6132	29.0124	109.015	1.90633	8.24e-06	0.000145351
heart	AUIFUG00000024656	trmt2b	108263658	tRNA methyltransferase 2 homolog B [Source:NCBI gene;Acc:108263658]	3.18486	4.46178	4.1869	1.74744	11.4195	17.5259	9.93515	3.46537	12.9602	1.86507	4.94e-05	0.000657127
heart	AUIFUG00000000369	crtac1b	108263632	cartilage acidic protein 1 [Source:NCBI gene;Acc:108263632]	2.22421	0.765126	0.606789	0.791391	6.23475	3.22937	7.1826	0.721102	5.54891	2.93291	3.07e-06	6.29e-05
heart	AUIFUG00000000771	nkx3.3	108262822	homeobox protein zampogna-like [Source:NCBI gene;Acc:108262822]	2.08007	2.03496	0.615914	0.0888933	7.56835	2.75267	4.83604	0.913255	5.05235	2.35446	0.000506056	0.0045516
heart	AUIFUG00000000817	st3gal7	108263616	lactosylceramide alpha-2,3-sialyltransferase-like [Source:NCBI gene;Acc:108263616]	2.59857	12.2377	5.26669	4.91247	1.76233	0.833498	2.73748	7.47229	1.77777	-2.06118	0.00010216	0.00121158
heart	AUIFUG00000002321	LOC108263301	108263301	creatine kinase B-type-like [Source:NCBI gene;Acc:108263301]	4.19719	0.385319	1.19256	1.49237	49.9172	37.6919	49.9148	1.02342	45.8413	5.51249	9.67e-19	3.49e-16
heart	AUIFUG00000002387	cisd1	108263303	CDGSH iron-sulfur domain-containing protein 1-like [Source:NCBI gene;Acc:108263303]	3.11197	5.0991	3.3086	3.25459	18.6804	24.8689	11.8971	3.88743	18.4821	2.23887	7.26e-05	0.000908682
heart	AUIFUG00000002412	dhx57	108263302	DExH-box helicase 57 [Source:NCBI gene;Acc:108263302]	4.99554	9.43732	6.76437	11.8653	34.7449	42.4606	46.778	9.35565	41.3278	2.15082	3.97e-08	1.56e-06
heart	AUIFUG00000037585	AUIPUG00000037585	NA	hypothetical protein AMELA_G00050360 [Ameiurus melas] [source:nr;gb|KAF4090307.1|]	3.09328	0.51206	0.173852	2.08023	45.2231	4.68862	5.49823	0.922047	18.47	4.25325	0.000253638	0.00256537
heart	AUIFUG00000003089	gins1	108263058	DNA replication complex GINS protein PSF1-like [Source:NCBI gene;Acc:108263058]	4.22312	6.8883	5.56944	13.3411	22.0976	29.8506	35.5388	8.59962	29.1623	1.77481	9.16e-05	0.00110454
heart	AUIFUG00000002993	NA	NA	hypothetical protein AMELA_G00050360 [Ameiurus melas] [source:nr;gb|KAF4090307.1|]	2.74479	0.131014	1.93103	2.24005	32.1119	3.5698	4.19126	1.43403	13.291	3.17446	0.00576328	0.0314516
heart	AUIFUG00000003503	ckba	100528181	creatine kinase b-type [Source:NCBI gene;Acc:100528181]	8.11826	184.279	189.593	147.569	529.879	511.925	543.717	173.814	528.507	1.60382	2.17e-06	4.68e-05
heart	AUIFUG00000003641	bag5	108263200	BAG cochaperone 5 [Source:NCBI gene;Acc:108263200]	4.85292	34.4338	40.3141	37.4833	8.6214	15.1339	10.3249	37.4104	11.3601	-1.72183	4.51e-05	0.000607192
heart	AUIFUG00000003665	apopt1	108263202	apoptogenic 1, mitochondrial [Source:NCBI gene;Acc:108263202]	4.88709	17.2153	16.6295	10.2214	77.626	46.3212	69.3849	14.6887	64.444	2.12543	1.14e-07	3.86e-06
heart	AUIFUG00000003683	NA	NA	kinesin light chain 1 isoform X7 [Ictalurus punctatus] [source:nr;ref|XP_017319158.1|]	7.27594	117.075	142.85	259.44	33.0609	60.9479	46.2578	173.122	46.7556	-1.8883	1.64e-05	0.000258666
heart	AUIFUG00000005495	LOC108263462	108263462	creatine kinase B-type-like [Source:NCBI gene;Acc:108263462]	3.97911	4.46437	5.09497	5.04839	31.7781	25.0895	45.9901	4.86924	34.2859	2.81635	1.4e-11	1.32e-09
heart	AUIFUG00000007142	nsd2	108263739	nuclear receptor binding SET domain protein 2 [Source:NCBI gene;Acc:108263739]	4.73631	28.1849	28.9332	35.2981	7.97005	14.1763	9.80203	30.8054	10.6495	-1.53452	5.74e-05	0.000747487
heart	AUIFUG00000007977	gng2	108263758	guanine nucleotide-binding protein G(I)/G(S)/G(O) subunit gamma-2 [Source:NCBI gene;Acc:108263758]	4.83796	13.7713	9.75187	9.36773	34.4786	38.1445	32.5385	10.9636	35.0539	1.66764	2.61e-06	5.48e-05
heart	AUIFUG00000008353	sufu	108263474	SUFU negative regulator of hedgehog signaling [Source:NCBI gene;Acc:108263474]	5.26034	34.179	37.923	43.8071	6.65211	14.0405	17.7647	38.6364	12.8191	-1.593	0.000295071	0.00289395
heart	AUIFUG00000008940	akt3a	108263416	AKT serine/threonine kinase 3 [Source:NCBI gene;Acc:108263416]	3.69405	11.4793	13.3446	17.1944	3.3323	3.67915	4.70148	14.0061	3.90431	-1.83407	9.48e-06	0.000164001
heart	AUIFUG00000009542	prepl	108263293	prolyl endopeptidase like [Source:NCBI gene;Acc:108263293]	3.57505	3.95206	3.004	2.71929	8.43474	9.11901	16.1958	3.22512	11.2498	1.78512	8.4e-05	0.00102628
heart	AUIFUG00000009778	epas1b	100304992	Ictalurus punctatus endothelial PAS domain protein 1 (epas1), mRNA. [Source:RefSeq mRNA;Acc:NM_001350107]	7.67136	336.549	316.843	239.538	61.5104	53.6651	112.759	297.643	75.9783	-1.96985	2.16e-06	4.66e-05
heart	AUIFUG00000044391	AUIPUG00000044391	NA	PREDICTED: protein kinase C epsilon type-like [Sinocyclocheilus grahami] [source:nr;ref|XP_016129379.1|]	2.1323	7.27058	7.95053	10.5532	4.42364	1.31325	1.83354	8.59144	2.52347	-1.72998	0.000496358	0.00448371
heart	AUIFUG00000010969	prkn	108263700	parkin RBR E3 ubiquitin protein ligase [Source:NCBI gene;Acc:108263700]	4.02736	23.7221	26.088	36.8374	6.694	7.64581	4.70852	28.8825	6.34945	-2.17948	3.04e-08	1.23e-06
heart	AUIFUG00000004374	NA	NA	protein quaking-like isoform X4 [Silurus meridionalis] [source:nr;ref|XP_046730185.1|]	2.01519	3.05743	2.0981	0.686635	7.6303	5.60465	6.92555	1.94739	6.72016	1.7474	0.00463946	0.0264496
heart	AUIFUG00000013075	ENSIPUT00000020153	NA	cystatin-F [Ictalurus punctatus] [source:nr;ref|XP_017319471.1|]	3.98273	0.767267	0.474561	2.63213	25.7292	21.1025	45.0729	1.29132	30.6349	4.62449	2.61e-14	4.33e-12
heart	AUIFUG00000013252	fam120b	108263704	family with sequence similarity 120B [Source:NCBI gene;Acc:108263704]	4.47194	24.4869	29.8235	29.752	6.01652	9.72403	9.27618	28.0208	8.33891	-1.75022	2.59e-05	0.000383775
heart	AUIFUG00000013296	dld	108262821	delta like canonical Notch ligand 1 [Source:NCBI gene;Acc:108262821]	2.63139	2.54738	0.774414	1.61353	5.38534	6.53195	4.83733	1.64511	5.58488	1.74542	0.00235491	0.0156566
heart	AUIFUG00000013656	NA	NA	CDK2-associated and cullin domain-containing protein 1 isoform X2 [Ictalurus punctatus] [source:nr;ref|XP_017319652.1|]	2.61945	10.3306	5.7268	17.0604	2.49533	2.1002	4.30583	11.0393	2.96712	-1.87978	0.000291138	0.00285837
heart	AUIFUG00000038120	AUIPUG00000038120	NA	uncharacterized protein LOC124626710 [Ictalurus punctatus] [source:nr;ref|XP_047008590.1|]	3.04325	2.42077	1.94421	0.673502	2.7347	11.8143	20.6323	1.67949	11.7271	2.76658	5.48e-05	0.00071848
heart	AUIFUG00000038161	AUIPUG00000038161	NA	Hypothetical predicted protein [Mytilus galloprovincialis] [source:nr;emb|VDI65482.1|]	2.77817	7.65457	3.78689	23.7497	0.79116	3.96262	4.04538	11.7304	2.93305	-1.99789	0.00775281	0.0395052
heart	AUIFUG00000038165	AUIPUG00000038165	NA	uncharacterized protein	2.12905	0.381233	0.155834	0.0287509	1.53487	5.8773	5.74491	0.188606	4.38569	4.2665	1.54e-07	5.02e-06
heart	AUIFUG00000015812	eloal	108263752	transcription elongation factor B polypeptide 3-like [Source:NCBI gene;Acc:108263752]	3.75552	14.158	17.8421	25.1265	2.1997	4.29817	4.57022	19.0422	3.68936	-2.36786	4.14e-07	1.17e-05
heart	AUIFUG00000016187	zmp:0000000760	108262759	collagen alpha-1(XXII) chain-like [Source:NCBI gene;Acc:108262759]	2.2212	2.42652	6.57096	5.28712	0.526287	2.18439	1.04742	4.76153	1.2527	-1.92611	0.00548361	0.0302687
heart	AUIFUG00000017307	rnaset2	108263726	ribonuclease T2 [Source:NCBI gene;Acc:108263726]	4.77266	54.4553	51.4154	58.716	15.5168	8.66251	23.643	54.8622	15.9408	-1.77996	0.000118596	0.0013676
heart	AUIFUG00000017739	micu1	108263039	mitochondrial calcium uptake 1 [Source:NCBI gene;Acc:108263039]	6.57991	107.254	108.53	201.793	31.112	45.8058	48.6068	139.193	41.8415	-1.73329	1.3e-05	0.000213575
heart	AUIFUG00000038345	NA	NA	Cadherin-23 [Bagarius yarrelli] [source:nr;gb|TST98568.1|]	4.02008	2.55448	5.99439	8.84189	1.78156	1.43727	0.918788	5.79692	1.37921	-2.0452	0.00166158	0.0117996
heart	AUIFUG00000038350	AUIPUG00000038350	NA	Cadherin-23 [Bagarius yarrelli] [source:nr;gb|TST98566.1|]	3.01104	2.81068	7.37276	28.4419	0.24433	1.26439	1.56242	12.8751	1.02371	-3.64412	4.88e-06	9.51e-05
heart	AUIFUG00000038364	AUIPUG00000038364	NA	transmembrane protein 50A isoform X2 [Ictalurus punctatus] [source:nr;ref|XP_017319290.1|]	4.80055	13.8972	10.6365	4.17871	43.1214	50.1122	39.9872	9.57078	44.4069	2.19418	5.56e-07	1.49e-05
heart	AUIFUG00000044411	AUIPUG00000044411	NA	low density lipoprotein receptor adapter protein 1b isoform X2 [Ictalurus punctatus] [source:nr;ref|XP_017320105.1|]	5.10871	47.8279	63.43	226.507	9.03773	5.13453	6.9263	112.588	7.03285	-3.99405	4.62e-11	3.74e-09
heart	AUIFUG00000020185	LOC108263260	108263260	interferon alpha-inducible protein 27-like protein 2A [Source:NCBI gene;Acc:108263260]	7.19562	412.939	336.188	345.787	14.7092	6.58405	12.804	364.971	11.3658	-4.99773	1.25e-25	1.8e-22
heart	AUIFUG00000037599	NA	NA	immunoglobulin lambda-1 light chain-like [Tachysurus fulvidraco] [source:nr;ref|XP_047668028.1|]	3.7071	18.4939	36.0872	18.9668	8.64e-18	8.64e-18	8.64e-18	24.516	8.64e-18	-10.4582	2.45e-29	5.3e-26
heart	AUIFUG00000038429	AUIPUG00000038429	NA	uncharacterized protein	4.46923	2.5486	0.629648	2.56782	13.0565	49.4349	37.3699	1.91536	33.2871	4.11632	3.59e-10	2.35e-08
heart	AUIFUG00000038428	AUIPUG00000038428	NA	uncharacterized protein	4.16145	10.5887	12.7655	36.8507	3.32231	9.00861	1.57677	20.0683	4.6359	-2.1104	0.00241203	0.01597
heart	AUIFUG00000038426	AUIPUG00000038426	NA	uncharacterized protein	3.03616	9.18248	8.99731	9.82509	0.989216	3.15055	1.96086	9.33496	2.03354	-2.21451	8.53e-06	0.000148953
heart	AUIFUG00000021851	slc30a10	108263333	zinc transporter 10-like [Source:NCBI gene;Acc:108263333]	2.795	8.29231	11.4006	18.951	0.333133	1.13155	2.73198	12.8813	1.39889	-3.2004	7.42e-08	2.69e-06
heart	AUIFUG00000037601	NA	NA	interferon alpha-inducible protein 27-like protein 2A [Ictalurus punctatus] [source:nr;ref|XP_017318532.1|]	4.59957	26.2738	18.4705	72.4475	5.15881	20.2101	12.0227	39.064	12.4639	-1.64754	0.00486368	0.0275604
heart	AUIFUG00000021993	snapc1b	108263247	small nuclear RNA activating complex polypeptide 1 [Source:NCBI gene;Acc:108263247]	3.57375	8.42169	17.5572	47.9577	4.3757	2.42657	4.83157	24.6455	3.87795	-2.65482	6.95e-06	0.000127194
heart	AUIFUG00000037603	NA	NA	estrogen receptor beta isoform X1 [Ictalurus punctatus] >ref|XP_017317881.1| estrogen receptor beta isoform X1 [Ictalurus punctatus] >ref|XP_017317884.1| estrogen receptor beta isoform X1 [Ictalurus punctatus] >ref|XP_017317886.1| estrogen receptor beta isoform X1 [Ictalurus punctatus] [source:nr;ref|XP_017317876.1|]	2.42273	4.97627	7.34665	9.97658	0.82769	0.95973	1.04478	7.43317	0.944067	-2.94818	1.08e-07	3.69e-06
heart	AUIFUG00000023313	brf1a	108263064	BRF1 RNA polymerase III transcription initiation factor subunit [Source:NCBI gene;Acc:108263064]	2.80024	3.57524	10.9335	14.4257	3.01737	1.14511	1.31066	9.64482	1.82438	-2.36737	4.35e-05	0.000586905
heart	AUIFUG00000023352	ccdc28b	108262987	coiled-coil domain containing 28B [Source:NCBI gene;Acc:108262987]	5.96752	41.7071	120.664	251.049	14.0553	9.11859	10.3247	137.807	11.1662	-3.62135	9.16e-10	5.33e-08
heart	AUIFUG00000002058	kcnf1b	108263621	potassium voltage-gated channel modifier subfamily F member 1 [Source:NCBI gene;Acc:108263621]	6.08906	77.2858	97.2873	185.007	9.51853	61.7038	39.0697	119.86	36.764	-1.70509	0.00437676	0.0253056
heart	AUIFUG00000039454	AUIPUG00000039454	NA	uncharacterized protein	2.88249	4.59566	4.23685	30.7741	0.620859	1.73583	1.56606	13.2022	1.30758	-3.32627	3.08e-05	0.000442064
heart	AUIFUG00000004134	selenot1b	108264179	selenoprotein T1b-like [Source:NCBI gene;Acc:108264179]	5.00402	25.3765	22.0287	13.686	57.8971	71.9763	54.4918	20.3637	61.4551	1.58905	0.000858928	0.00693425
heart	AUIFUG00000044463	AUIPUG00000044463	NA	uncharacterized protein	2.22352	9.69136	8.84251	6.98626	8.64e-18	8.64e-18	8.64e-18	8.50671	8.64e-18	-8.93392	6.46e-16	1.46e-13
heart	AUIFUG00000004664	cers3b	108264168	ceramide synthase 2-like [Source:NCBI gene;Acc:108264168]	2.99402	0.129429	0.164525	1.09853	12.3653	17.3508	4.9741	0.464162	11.5634	4.59167	2.7e-05	0.000397295
heart	AUIFUG00000030193	AUIPUG00000030193	NA	hypothetical protein AMELA_G00024270 [Ameiurus melas] [source:nr;gb|KAF4092774.1|]	3.51404	9.3137	8.87868	41.2512	0.255662	0.786401	0.781947	19.8145	0.608003	-5.00562	5.07e-10	3.18e-08
heart	AUIFUG00000004834	cd9a	108264178	CD9 molecule [Source:NCBI gene;Acc:108264178]	4.3239	22.3184	22.7873	26.8057	6.49575	7.18593	7.83918	23.9705	7.17362	-1.73721	6.26e-06	0.000116645
heart	AUIFUG00000007707	glg1b	108264057	golgi glycoprotein 1 [Source:NCBI gene;Acc:108264057]	4.4558	11.2267	25.4785	36.7382	8.19509	5.60483	6.40414	24.4812	6.73469	-1.85244	0.000277994	0.00276696
heart	AUIFUG00000040753	AUIPUG00000040753	NA	hypothetical protein AMELA_G00198480, partial [Ameiurus melas] [source:nr;gb|KAF4078371.1|]	3.52201	7.01743	8.41499	20.963	3.51709	5.40406	3.66111	12.1318	4.19408	-1.5232	0.00452727	0.025944
heart	AUIFUG00000040752	AUIPUG00000040752	NA	uncharacterized protein	4.46619	23.2124	16.967	51.0064	2.60824	0.683579	3.65113	30.3953	2.31432	-3.69443	1.59e-08	6.98e-07
heart	AUIFUG00000010698	dhdh.2	100528487	dihydrodiol dehydrogenase [Source:NCBI gene;Acc:100528487]	4.15527	8.54334	6.15732	7.19301	32.8202	35.7339	17.6471	7.29789	28.7337	1.97332	2.01e-06	4.37e-05
heart	AUIFUG00000040903	AUIPUG00000040903	NA	hypothetical protein EYF80_007619 [Liparis tanakae] [source:nr;gb|TNN81973.1|]	2.1442	3.06428	5.1077	10.1129	0.173898	0.171965	0.518921	6.09497	0.288262	-4.32295	1.03e-06	2.47e-05
heart	AUIFUG00000040949	AUIPUG00000040949	NA	uncharacterized protein	3.16365	3.82993	4.97407	17.3946	0.703487	2.84693	2.74014	8.73288	2.09685	-2.05389	0.00202552	0.0138646
heart	AUIFUG00000039233	AUIPUG00000039233	NA	hypothetical protein [Pangasius djambal] [source:nr;gb|MCJ8733579.1|]	4.27277	3.4455	4.94591	6.03079	13.4437	23.4587	27.5668	4.8074	21.4897	2.16978	1.6e-06	3.58e-05
heart	AUIFUG00000030223	AUIPUG00000030223	NA	uncharacterized protein LOC108264630 isoform X2 [Ictalurus punctatus] >ref|XP_047008635.1| uncharacterized protein LOC124626750 isoform X2 [Ictalurus punctatus] [source:nr;ref|XP_017321844.1|]	4.20105	13.5219	23.2403	40.69	6.58651	6.08543	9.79555	25.8174	7.48917	-1.7785	0.000435405	0.00399075
heart	AUIFUG00000039234	AUIPUG00000039234	NA	hypothetical protein KOW79_003149 [Hemibagrus wyckioides] [source:nr;gb|KAG7333014.1|]	2.11312	3.95731	4.22833	17.3736	1.5891	0.823444	1.56658	8.51975	1.32637	-2.65374	9.38e-05	0.00112726
heart	AUIFUG00000012056	fosb	108264621	FosB proto-oncogene, AP-1 transcription factor subunit [Source:NCBI gene;Acc:108264621]	4.69599	8.54979	42.2815	106.112	0	1.79107	7.94669	52.3146	3.24592	-4.01199	0.000634827	0.00542477
heart	AUIFUG00000041076	AUIPUG00000041076	NA	uncharacterized protein	2.24131	8.41687	5.7162	10.2742	1.19983	0.823222	1.9549	8.13576	1.32599	-2.58852	8.12e-07	2.02e-05
heart	AUIFUG00000018234	myo7bb	108278105	unconventional myosin-VIIb-like [Source:NCBI gene;Acc:108278105]	5.63161	46.9315	52.0077	51.558	12.0615	9.61433	24.8168	50.1657	15.4975	-1.69289	0.000361147	0.00341524
heart	AUIFUG00000014496	PARP12	108264627	poly [ADP-ribose] polymerase 12-like [Source:NCBI gene;Acc:108264627]	4.98011	19.6444	26.8654	134.714	2.92187	7.53268	22.1949	60.4078	10.8831	-2.47186	0.00166057	0.0117986
heart	AUIFUG00000041178	AUIPUG00000041178	NA	uncharacterized protein	3.23595	10.3296	10.3397	8.5612	2.77236	2.41951	4.95876	9.74351	3.38355	-1.52454	0.000318443	0.00308448
heart	AUIFUG00000039245	NA	NA	FYVE, RhoGEF and PH domain-containing protein 4 isoform X4 [Ictalurus punctatus] [source:nr;ref|XP_017321656.1|]	4.06678	22.8254	16.9411	12.8673	5.66434	4.17747	7.70482	17.5446	5.84888	-1.58487	0.000125347	0.00142965
heart	AUIFUG00000041188	AUIPUG00000041188	NA	uncharacterized protein	2.35552	2.93727	5.11491	13.2075	0.463863	0.330821	0.522011	7.08657	0.438898	-3.94753	5.31e-07	1.43e-05
heart	AUIFUG00000015755	zgc:173742	108264272	DNA topoisomerase I, mitochondrial-like [Source:NCBI gene;Acc:108264272]	3.64679	1.40694	4.78567	5.94997	10.5635	18.3494	20.9031	4.04753	16.6053	2.04633	0.000401158	0.00371496
heart	AUIFUG00000015898	spata2l	108264548	spermatogenesis associated 2 like [Source:NCBI gene;Acc:108264548]	3.37117	14.4116	15.7377	15.9427	5.01689	5.10885	4.83577	15.364	4.98717	-1.6187	0.000165433	0.00179517
heart	AUIFUG00000016449	cry1b	108264423	cryptochrome circadian regulator 1 [Source:NCBI gene;Acc:108264423]	3.36763	5.2335	14.5489	30.2198	2.22133	0.526275	4.56105	16.6674	2.43622	-2.75777	6.97e-05	0.00087641
heart	AUIFUG00000016895	endouc	108264851	poly(U)-specific endoribonuclease-C-like [Source:NCBI gene;Acc:108264851]	3.37976	2.55342	4.34598	5.72637	7.49587	17.1983	11.3697	4.20859	12.0213	1.51842	0.00987793	0.0471671
heart	AUIFUG00000018380	lrriq1	108264064	leucine rich repeats and IQ motif containing 1 [Source:NCBI gene;Acc:108264064]	6.63242	2.17133	4.19793	6.21078	50.5276	91.7751	103.225	4.19334	81.8425	4.27773	7.28e-06	0.000131862
heart	AUIFUG00000018780	akip1	108264820	A-kinase-interacting protein 1-like [Source:NCBI gene;Acc:108264820]	3.65249	5.48067	1.53173	4.47252	16.3376	24.0901	21.8215	3.82831	20.7497	2.43529	4.21e-06	8.43e-05
heart	AUIFUG00000019168	phaf1	108264384	chromosome 4 open reading frame, human C16orf70 [Source:NCBI gene;Acc:108264384]	3.05819	25.2479	27.3941	2.63399	2.30204	1.47684	5.60687	18.4253	3.12858	-2.55303	0.000798011	0.00654097
heart	AUIFUG00000019287	mt2	100304478	metallothionein [Source:NCBI gene;Acc:100304478]	5.86072	19.7641	12.004	11.515	151.044	149.242	105.716	14.4277	135.334	3.22681	1.64e-07	5.3e-06
heart	AUIFUG00000019568	cetp	108264412	cholesteryl ester transfer protein [Source:NCBI gene;Acc:108264412]	2.85931	11.4771	6.47116	13.7118	1.28502	1.44774	2.21746	10.5534	1.65007	-2.66266	8.47e-08	3e-06
heart	AUIFUG00000022852	pias1b	108264782	E3 SUMO-protein ligase PIAS1-like [Source:NCBI gene;Acc:108264782]	4.10523	17.3463	20.3953	33.3257	2.7533	6.20557	6.00799	23.6891	4.98895	-2.24715	1.03e-05	0.000175634
heart	AUIFUG00000039721	NA	NA	S22A3 protein, partial [Polypterus senegalus] [source:nr;gb|KAG2464211.1|]	2.60546	5.358	4.81599	10.1784	0.893157	3.30728	2.09109	6.78411	2.09717	-1.69274	0.00531077	0.0295494
heart	AUIFUG00000044485	AUIPUG00000044485	NA	uncharacterized protein LOC125983400 [Syngnathus scovelli] >ref|XP_049600561.1| uncharacterized protein LOC125983400 [Syngnathus scovelli] [source:nr;ref|XP_049600560.1|]	3.62341	1.7853	0.627583	2.75328	20.7555	15.0109	10.7203	1.72205	15.4956	3.16686	2.74e-05	0.000402292
heart	AUIFUG00000044488	AUIPUG00000044488	NA	genetic suppressor element 1 isoform X5 [Ictalurus punctatus] [source:nr;ref|XP_017321072.1|]	2.43599	0.00122467	0.301359	0.666691	1.99849	9.66862	5.22831	0.323092	5.63181	4.15193	1.53e-06	3.44e-05
heart	AUIFUG00000039913	AUIPUG00000039913	NA	uncharacterized protein	2.4009	3.44617	3.32298	10.0583	0.842064	0.646345	0.654631	5.60915	0.714347	-2.9247	1.86e-05	0.00028687
heart	AUIFUG00000040031	AUIPUG00000040031	NA	uncharacterized protein	3.37243	10.7158	11.5668	32.888	1.07322	3.80944	4.04572	18.3902	2.97613	-2.62581	1.93e-05	0.000297302
heart	AUIFUG00000044499	AUIPUG00000044499	NA	uncharacterized protein	2.71387	8.67389	13.0288	11.4262	0.923755	1.11274	0.915863	11.043	0.984121	-3.46873	2e-09	1.08e-07
heart	AUIFUG00000040012	AUIPUG00000040012	NA	uncharacterized protein	2.77176	9.05645	10.6484	14.7795	0.244788	1.86162	0.915804	11.4948	1.0074	-3.53325	5.48e-09	2.68e-07
heart	AUIFUG00000040018	AUIPUG00000040018	NA	uncharacterized protein	2.26776	3.31989	2.5866	18.0695	8.64e-18	8.64e-18	8.64e-18	7.99201	8.64e-18	-8.84599	4.64e-10	2.94e-08
heart	AUIFUG00000040138	AUIPUG00000040138	NA	hypothetical protein NFI96_009219 [Prochilodus magdalenae] [source:nr;gb|KAI4904081.1|]	2.05226	2.80949	4.21781	11.6153	8.64e-18	8.64e-18	8.64e-18	6.2142	8.64e-18	-8.4752	9.83e-11	7.32e-09
heart	AUIFUG00000000722	NA	NA	B-cell CLL/lymphoma 9-like protein isoform X5 [Ictalurus punctatus] [source:nr;ref|XP_017320773.1|]	6.16509	61.8543	70.4594	131.082	22.3797	23.6427	38.1495	87.7985	28.0573	-1.64371	0.000135499	0.00151504
heart	AUIFUG00000040146	NA	NA	uncharacterized protein	5.06117	31.1198	32.2452	70.7151	0.512024	0.842285	6.1189	44.6934	2.49107	-4.15611	2.45e-06	5.18e-05
heart	AUIFUG00000040151	NA	NA	uncharacterized protein	3.34445	12.3724	14.547	21.4029	1.26388	3.18325	3.91446	16.1074	2.7872	-2.53306	5.08e-07	1.38e-05
heart	AUIFUG00000040165	AUIPUG00000040165	NA	uncharacterized protein	3.42152	13.2649	11.4138	25.5679	0.748781	0.491695	0.653672	16.7489	0.631383	-4.66784	9.09e-16	1.98e-13
heart	AUIFUG00000040266	AUIPUG00000040266	NA	hypothetical protein DPX16_0151 [Anabarilius grahami] [source:nr;gb|ROL52414.1|]	4.69766	20.7916	24.7628	95.7464	2.66202	4.31849	6.91788	47.1003	4.63279	-3.34179	3.34e-07	9.83e-06
heart	AUIFUG00000000399	NA	NA	zinc finger protein 710 isoform X2 [Ictalurus punctatus] [source:nr;ref|XP_017321086.2|]	3.15637	13.5164	12.5813	6.5284	3.90587	2.26716	4.83047	10.8754	3.66783	-1.5674	0.000319642	0.00309289
heart	AUIFUG00000000452	ENSIPUT00000000655	NA	uncharacterized protein LOC119197395 [Pungitius pungitius] [source:nr;ref|XP_037309551.1|]	2.36347	1.91717	1.83502	12.4876	1.22233	0.504248	1.04475	5.41326	0.923777	-2.51872	0.000867052	0.00697283
heart	AUIFUG00000018821	rasgrf2b	108255331	Ras protein specific guanine nucleotide releasing factor 2 [Source:NCBI gene;Acc:108255331]	2.39415	4.46691	6.01329	13.806	0	1.19933	0.134381	8.09541	0.44457	-4.20256	7.46e-06	0.000134694
heart	AUIFUG00000040382	AUIPUG00000040382	NA	uncharacterized protein	3.17791	0.38245	0.161436	0.491483	3.30407	7.6585	10.5766	0.345123	7.17971	4.35093	9.62e-08	3.34e-06
heart	AUIFUG00000040383	AUIPUG00000040383	NA	TCB1 transposase, partial [Polypterus senegalus] [source:nr;gb|KAG2456434.1|]	2.08626	0.764391	0.315243	0.766658	0.695043	4.44777	5.34941	0.615431	3.49741	2.48469	0.00207372	0.0141414
heart	AUIFUG00000000896	NA	NA	reelin-like isoform X3 [Puntigrus tetrazona] [source:nr;ref|XP_043089544.1|]	4.51177	0.64075	1.21108	2.94016	18.1812	46.2402	27.7042	1.59733	30.7085	4.25632	5.14e-07	1.4e-05
heart	AUIFUG00000030211	AUIPUG00000030211	NA	uncharacterized protein	3.09523	11.6079	9.32347	30.7643	1.37007	3.30693	1.57149	17.2319	2.08283	-3.04579	4.1e-08	1.6e-06
heart	AUIFUG00000002745	serpini1	108264612	serpin family I member 1 [Source:NCBI gene;Acc:108264612]	5.85329	59.039	28.0405	12.1808	149.289	88.1429	128.709	33.0868	122.047	1.88133	0.00419249	0.0244866
heart	AUIFUG00000006302	cmip	108264230	c-Maf inducing protein [Source:NCBI gene;Acc:108264230]	4.50486	20.7912	24.1595	77.2108	7.42297	3.08481	14.7528	40.7205	8.42019	-2.26813	0.000175704	0.00188591
heart	AUIFUG00000007552	sephs1	108264445	selenophosphate synthetase 1 [Source:NCBI gene;Acc:108264445]	4.53048	27.932	34.0407	70.7074	21.6932	10.2486	13.7225	44.2267	15.2214	-1.53043	0.000600706	0.00519471
heart	AUIFUG00000020432	LOC108276559	108276559	CXADR-like membrane protein [Source:NCBI gene;Acc:108276559]	6.57458	81.2384	91.8895	153.974	20.1512	28.3999	24.8275	109.034	24.4596	-2.15542	2.66e-06	5.56e-05
heart	AUIFUG00000010218	tars3	108264327	threonyl-tRNA synthetase 3 [Source:NCBI gene;Acc:108264327]	3.79137	17.4725	28.4434	11.8438	5.8444	5.75993	7.96773	19.2532	6.52402	-1.56433	0.000369037	0.00346714
heart	AUIFUG00000010500	cyp1a1	108264711	cytochrome P450 1A1 [Source:NCBI gene;Acc:108264711]	6.32317	293.689	94.8981	32.1423	7.86011	12.4702	25.077	140.243	15.1358	-3.21045	0.000107829	0.00126601
heart	AUIFUG00000010549	LOC108264453	108264453	synaptotagmin-5-like [Source:NCBI gene;Acc:108264453]	3.94292	18.7496	31.7658	32.6273	7.33085	7.19762	10.1888	27.7142	8.23908	-1.74525	3.97e-05	0.00054804
heart	AUIFUG00000010912	mme	108264737	membrane metalloendopeptidase [Source:NCBI gene;Acc:108264737]	5.02475	44.255	45.7318	89.6224	8.88213	14.2259	28.4744	59.8697	17.1941	-1.79852	0.000286245	0.00282065
heart	AUIFUG00000015521	ptx3a	108264316	pentraxin 3 [Source:NCBI gene;Acc:108264316]	3.46142	6.25271	15.4214	15.3282	1.74369	3.32645	2.35315	12.3341	2.47443	-2.31117	0.000959179	0.00754554
heart	AUIFUG00000016918	tm6sf1	108264492	transmembrane 6 superfamily member 1 [Source:NCBI gene;Acc:108264492]	3.85954	29.4608	32.6806	42.9706	0.242537	0.509026	2.59755	35.0373	1.11637	-4.96313	7.83e-15	1.48e-12
heart	AUIFUG00000017560	NA	NA	hypothetical protein AMELA_G00266820 [Ameiurus melas] [source:nr;gb|KAF4071785.1|]	2.09342	1.53008	0.328776	2.46409	5.96802	5.41698	2.75037	1.44098	4.71179	1.74102	0.00378555	0.022677
heart	AUIFUG00000004216	ENSIPUT00000006352	NA	hypothetical protein AMELA_G00121650, partial [Ameiurus melas] [source:nr;gb|KAF4083817.1|]	5.39882	1.52889	0.473515	1.53225	47.092	100.363	65.8594	1.17822	71.1049	5.91121	2.34e-20	1.05e-17
heart	AUIFUG00000016208	ENSIPUT00000024985	NA	NACHT, LRR and PYD domains-containing protein 12 [Ictalurus punctatus] [source:nr;ref|XP_047008624.1|]	4.91389	57.7693	56.6436	30.1816	12.9228	5.79305	17.5023	48.1981	12.0727	-1.99476	5.37e-05	0.000705048
heart	AUIFUG00000011064	LOC108261752	108261752	ribonuclease inhibitor-like [Source:NCBI gene;Acc:108261752]	5.30837	47.4423	57.553	61.0939	2.65748	7.30796	5.74836	55.3631	5.23793	-3.4102	7.15e-14	1.05e-11
heart	AUIFUG00000015740	NA	NA	NACHT, LRR and PYD domains-containing protein 3 isoform X4 [Ictalurus punctatus] [source:nr;ref|XP_047012931.1|]	5.45624	89.3949	36.452	70.6716	6.31971	4.18036	7.96654	65.5062	6.15554	-3.40542	1.19e-10	8.71e-09
heart	AUIFUG00000009717	NA	NA	hypothetical protein AMELA_G00284300 [Ameiurus melas] [source:nr;gb|KAF4070323.1|]	2.43655	8.67178	7.94786	7.99439	0.7297	0.656907	1.43236	8.20468	0.939654	-3.10364	1.11e-07	3.78e-06
heart	AUIFUG00000021689	LOC108264903	108264903	gamma-glutamyltranspeptidase 1-like [Source:NCBI gene;Acc:108264903]	2.9527	5.23282	8.86125	21.4569	2.02679	3.33224	2.48386	11.8503	2.6143	-2.16945	0.000106434	0.00125277
heart	AUIFUG00000001857	si:ch211-170d8.2	NA	si:ch211-170d8.2 [Source:ZFIN;Acc:ZDB-GENE-030328-34]	3.54489	1.65391	0.0194077	1.04627	16.2293	38.9079	27.4412	0.906527	27.5261	4.88795	2.27e-13	3.08e-11
heart	AUIFUG00000042549	NA	NA	T-cell surface glycoprotein CD8 alpha chain [Ictalurus punctatus] [source:nr;ref|XP_017322422.1|]	3.67696	5.744	67.3191	5.82468	3.78538	7.31206	5.09745	26.2959	5.3983	-2.28224	0.00268149	0.0172707
heart	AUIFUG00000030248	AUIPUG00000030248	NA	dual specificity protein phosphatase 26 [Ictalurus punctatus] [source:nr;ref|XP_017323021.1|]	3.38636	2.29562	3.12675	1.19299	13.2747	15.6473	18.5526	2.20512	15.8249	2.8002	4.72e-09	2.36e-07
heart	AUIFUG00000002413	elmod3	108265325	ELMO domain containing 3 [Source:NCBI gene;Acc:108265325]	5.307	41.0665	48.2698	69.7725	19.1604	15.3325	14.2456	53.0363	16.2461	-1.70261	8.4e-05	0.00102628
heart	AUIFUG00000002439	aebp1b	108265569	inactive carboxypeptidase-like protein X2 [Source:NCBI gene;Acc:108265569]	7.97253	363.205	482.013	557.494	60.2313	60.8134	49.7879	467.571	56.9442	-3.037	2.51e-12	2.92e-10
heart	AUIFUG00000041292	AUIPUG00000041292	NA	ubiquitin-conjugating enzyme E2 D4 [Silurus meridionalis] [source:nr;gb|KAI5094669.1|]	2.63539	1.65974	2.543	2.62196	12.854	8.15792	7.84366	2.2749	9.61852	2.09678	4.99e-06	9.69e-05
heart	AUIFUG00000044638	AUIPUG00000044638	NA	uncharacterized protein	3.08269	9.82193	10.3577	19.22	0.279881	0.315255	0.132844	13.1332	0.24266	-5.64883	1.42e-19	5.57e-17
heart	AUIFUG00000004015	aplnra	100304482	apelin receptor [Source:NCBI gene;Acc:100304482]	3.45561	2.68013	6.54298	1.49947	13.6309	23.7748	26.1303	3.57419	21.1787	2.53916	2.22e-06	4.76e-05
heart	AUIFUG00000042094	AUIPUG00000042094	NA	uncharacterized protein	3.45463	16.3258	15.7566	31.4314	4.53517	3.38839	9.26758	21.1713	5.73038	-1.8784	0.000794714	0.00651965
heart	AUIFUG00000042127	AUIPUG00000042127	NA	uncharacterized protein	2.8825	7.9089	0.489921	23.1383	0	1.19933	0.134381	10.5124	0.44457	-4.54825	9.68e-05	0.00115686
heart	AUIFUG00000004176	gpat2	108265855	glycerol-3-phosphate acyltransferase 2, mitochondrial-like [Source:NCBI gene;Acc:108265855]	9.38801	456.303	502.569	1167.47	76.8451	95.3009	117.991	708.781	96.7125	-2.87328	4.41e-09	2.22e-07
heart	AUIFUG00000042164	AUIPUG00000042164	NA	hypothetical protein AMELA_G00285400 [Ameiurus melas] [source:nr;gb|KAF4070430.1|]	3.01807	9.18478	4.53623	26.9527	1.11975	0.658992	1.17466	13.5579	0.984468	-3.7515	3.49e-07	1.02e-05
heart	AUIFUG00000005317	kcnip3a	108264878	calsenilin-like [Source:NCBI gene;Acc:108264878]	2.00536	2.93606	4.79818	6.77098	2.35388	0.360827	1.95767	4.83508	1.55746	-1.59434	0.0100051	0.0474871
heart	AUIFUG00000042336	AUIPUG00000042336	NA	uncharacterized protein	4.19619	10.207	13.3739	60.0797	2.01383	3.51187	4.69872	27.8869	3.40814	-3.02715	4.92e-06	9.58e-05
heart	AUIFUG00000005941	nr6a1a	108265863	nuclear receptor subfamily 6 group A member 1 [Source:NCBI gene;Acc:108265863]	2.57298	6.63332	6.46146	12.0611	0.745085	0.644261	0.654232	8.38529	0.681193	-3.57811	6.98e-08	2.57e-06
heart	AUIFUG00000042404	AUIPUG00000042404	NA	uncharacterized protein	7.10032	131.613	121.281	343.843	42.0754	34.043	105.829	198.912	60.6491	-1.7127	0.000964156	0.00758152
heart	AUIFUG00000007608	egr3	108265748	early growth response 3 [Source:NCBI gene;Acc:108265748]	2.06988	1.91783	13.2998	10.2941	1.75756	0.991437	2.99825	8.5039	1.91575	-2.13618	0.00339554	0.0208125
heart	AUIFUG00000007803	stc1	108265091	stanniocalcin 1 [Source:NCBI gene;Acc:108265091]	5.31143	33.7997	44.0956	157.943	6.75253	14.3365	11.3679	78.6128	10.819	-2.85974	2.26e-05	0.00034257
heart	AUIFUG00000008167	car15	108264895	carbonic anhydrase 4-like [Source:NCBI gene;Acc:108264895]	3.43529	13.3923	13.2053	23.2327	2.52387	1.45916	2.0909	16.6101	2.02464	-3.01152	4.96e-08	1.89e-06
heart	AUIFUG00000008226	hpdb	108264894	4-hydroxyphenylpyruvate dioxygenase-like [Source:NCBI gene;Acc:108264894]	5.16987	41.1943	51.4166	75.0753	3.80011	1.95838	6.91566	55.8954	4.22472	-3.71688	3.64e-09	1.87e-07
heart	AUIFUG00000008556	prickle3	108265888	prickle planar cell polarity protein 3 [Source:NCBI gene;Acc:108265888]	4.99939	30.099	37.1757	49.8581	11.9824	11.3464	14.7634	39.0443	12.6974	-1.61521	1.28e-05	0.000211003
heart	AUIFUG00000009549	rfk	108265619	riboflavin kinase [Source:NCBI gene;Acc:108265619]	2.60151	5.2328	6.77292	23.2395	1.93784	2.70386	2.35241	11.7484	2.33137	-2.32219	0.000264852	0.00264881
heart	AUIFUG00000009715	inpp5l	108265505	type I inositol 1,4,5-trisphosphate 5-phosphatase-like [Source:NCBI gene;Acc:108265505]	3.09258	8.92878	5.27926	19.108	4.37759	2.58235	4.44079	11.1054	3.80024	-1.52803	0.00351615	0.0213564
heart	AUIFUG00000010070	rab11fip1a	108265531	rab11 family-interacting protein 1-like [Source:NCBI gene;Acc:108265531]	4.28526	28.4385	28.3233	21.6051	6.50146	6.70671	6.79504	26.1223	6.66774	-1.97112	8.77e-08	3.08e-06
heart	AUIFUG00000042590	NA	NA	uncharacterized protein	5.17196	19.0069	19.3772	151.374	8.73207	6.09668	12.0163	63.2526	8.94833	-2.81948	0.000187387	0.00198855
heart	AUIFUG00000012602	pabpc1l	108265404	embryonic polyadenylate-binding protein B-like [Source:NCBI gene;Acc:108265404]	2.02122	5.10157	4.50693	6.06575	0.816567	2.18216	0.658237	5.22475	1.21899	-2.08889	0.00619058	0.0331471
heart	AUIFUG00000042686	AUIPUG00000042686	NA	uncharacterized protein	2.56094	0.383518	0.736258	0.320827	3.21463	9.52978	6.14231	0.480201	6.29557	3.64637	5.25e-07	1.42e-05
heart	AUIFUG00000042693	AUIPUG00000042693	NA	uncharacterized protein	2.97179	5.23149	5.26932	13.8068	1.93597	1.46669	3.78152	8.10254	2.39473	-1.73815	0.00238192	0.0158137
heart	AUIFUG00000042704	AUIPUG00000042704	NA	uncharacterized protein	4.09071	8.16594	13.5064	30.7755	2.5867	3.50554	3.39682	17.4826	3.16302	-2.4581	3.44e-05	0.000485588
heart	AUIFUG00000042707	AUIPUG00000042707	NA	uncharacterized protein	3.23348	6.38009	9.30938	20.4454	0.827941	0.808457	1.17397	12.045	0.936788	-3.65755	5.37e-07	1.45e-05
heart	AUIFUG00000042722	NA	NA	procollagen-lysine,2-oxoglutarate 5-dioxygenase 1 [Ictalurus punctatus] [source:nr;ref|XP_047011261.1|]	3.40359	2.04385	0.937082	9.33359	10.9435	24.99	8.23941	4.10484	14.7243	1.84624	0.00624803	0.0333596
heart	AUIFUG00000020972	nppal	108265033	C-type natriuretic peptide 3-like [Source:NCBI gene;Acc:108265033]	3.88149	6.5058	6.16304	12.0511	37.6719	36.5267	10.4632	8.23998	28.2206	1.77835	0.00366545	0.0220985
heart	AUIFUG00000021093	mthfr	108265037	methylenetetrahydrofolate reductase [Source:NCBI gene;Acc:108265037]	7.48472	329.662	259.154	308.811	93.9611	45.703	155.095	299.209	98.2529	-1.60606	0.000422863	0.00389673
heart	AUIFUG00000021221	si:ch211-251b21.1	108265050	probable glutamate receptor [Source:NCBI gene;Acc:108265050]	5.40854	12.3664	6.16355	6.21194	43.4676	68.7958	83.1015	8.2473	65.1216	2.96986	6.61e-10	4.07e-08
heart	AUIFUG00000021303	ndufa7	108265061	NADH:ubiquinone oxidoreductase subunit A7 [Source:NCBI gene;Acc:108265061]	2.39866	17.9782	12.5921	7.0723	0.267981	0.472945	0.392211	12.5475	0.377712	-5.01982	2.35e-13	3.17e-11
heart	AUIFUG00000021551	arhgef16	108265048	Rho guanine nucleotide exchange factor 16 [Source:NCBI gene;Acc:108265048]	2.59458	1.27794	1.66306	3.76837	15.3493	10.3974	13.3285	2.23646	13.025	2.57525	3.66e-06	7.4e-05
heart	AUIFUG00000023518	mbd4	108265947	methyl-CpG binding domain 4, DNA glycosylase [Source:NCBI gene;Acc:108265947]	5.56874	53.8198	59.2191	111.153	16.1392	25.8615	35.0134	74.7306	25.6714	-1.54025	0.000378609	0.0035323
heart	AUIFUG00000023557	LOC108265865	108265865	serine/threonine-protein kinase WNK2-like [Source:NCBI gene;Acc:108265865]	3.16829	6.12361	9.2864	9.52314	2.31823	2.70709	2.22295	8.31105	2.41609	-1.77312	0.00131959	0.0097742
heart	AUIFUG00000042881	AUIPUG00000042881	NA	uncharacterized protein LOC108265387 isoform X2 [Ictalurus punctatus] [source:nr;ref|XP_017323141.1|]	3.49916	5.35426	3.75491	3.26906	10.7705	8.64779	16.4583	4.12607	11.9588	1.51817	0.000382582	0.00356583
heart	AUIFUG00000042949	NA	NA	voltage-dependent L-type calcium channel subunit alpha-1D isoform X6 [Ictalurus punctatus] [source:nr;ref|XP_047011442.1|]	5.4728	30.3559	27.6143	123.91	7.21671	10.3888	17.3708	60.6268	11.6588	-2.3763	6.2e-05	0.000799512
heart	AUIFUG00000024382	chdh	108265456	choline dehydrogenase [Source:NCBI gene;Acc:108265456]	2.18613	5.61103	3.91459	6.31822	0.766682	0.180863	0.393522	5.28128	0.447022	-3.443	5.74e-09	2.81e-07
heart	AUIFUG00000024489	cacna2d3a	108265794	calcium voltage-gated channel auxiliary subunit alpha2delta 3 [Source:NCBI gene;Acc:108265794]	5.86317	23.2083	17.9893	13.9221	56.0246	60.9943	97.2122	18.3732	71.4103	1.95201	7.89e-07	1.97e-05
heart	AUIFUG00000024506	LRTM1	108265795	leucine rich repeats and transmembrane domains 1 [Source:NCBI gene;Acc:108265795]	3.51803	5.09959	3.90211	3.26689	18.4906	18.999	19.8617	4.08953	19.1171	2.20757	6.14e-07	1.62e-05
heart	AUIFUG00000024859	bpifcl	108265236	bactericidal permeability-increasing protein-like [Source:NCBI gene;Acc:108265236]	5.95841	23.0833	26.2237	22.0981	80.0121	117.617	76.8371	23.8017	91.4887	1.94037	2.44e-07	7.49e-06
heart	AUIFUG00000024841	actr5	108265232	cytochrome c oxidase subunit NDUFA4-like [Source:NCBI gene;Acc:108265249]	3.06972	13.3869	7.8058	6.2358	3.93131	1.6297	2.87505	9.14284	2.81202	-1.68904	0.00059773	0.00517995
heart	AUIFUG00000041497	AUIPUG00000041497	NA	hypothetical protein LDENG_00293070, partial [Lucifuga dentata] [source:nr;gb|KAF7641122.1|]	3.26893	0.638054	0.604659	0.780364	11.0359	17.069	16.8548	0.674359	14.9866	4.46283	1.01e-16	2.59e-14
heart	AUIFUG00000024781	angptl2b	108265238	angiopoietin-related protein 2-like [Source:NCBI gene;Acc:108265238]	5.20514	40.5564	44.6774	73.9896	9.54209	11.3575	23.2491	53.0745	14.7162	-1.84812	2.28e-05	0.000344725
heart	AUIFUG00000024704	pbx3b	108265883	PBX homeobox 3 [Source:NCBI gene;Acc:108265883]	3.925	5.47716	1.96771	0.970552	7.20212	17.0876	29.6505	2.80514	17.9801	2.64939	3.75e-05	0.000522109
heart	AUIFUG00000020222	dgcr6	108265986	protein DGCR6-like [Source:NCBI gene;Acc:108265986]	5.29044	53.9445	47.9673	49.7156	14.5982	13.094	12.2848	50.5425	13.3257	-1.92076	3.67e-08	1.46e-06
heart	AUIFUG00000041551	AUIPUG00000041551	NA	hypothetical protein AMELA_G00122130 [Ameiurus melas] [source:nr;gb|KAF4083858.1|]	2.06726	2.936	5.53645	5.7794	0.746292	0.0222285	1.16972	4.75062	0.646079	-2.81944	0.00137253	0.0101087
heart	AUIFUG00000024998	si:ch211-166a6.5	108265755	clustered mitochondria protein homolog [Source:NCBI gene;Acc:108265755]	5.76361	70.0136	69.8443	64.8772	16.8125	20.1071	18.5556	68.245	18.4917	-1.88475	2.52e-08	1.05e-06
heart	AUIFUG00000025093	SLC12A2	108265961	solute carrier family 12 member 2-like [Source:NCBI gene;Acc:108265961]	2.97241	0.257767	0.898222	1.4479	16.5463	12.9492	17.6388	0.867964	15.7114	4.24553	5.28e-15	1.03e-12
heart	AUIFUG00000041293	AUIPUG00000041293	NA	17-beta-hydroxysteroid dehydrogenase type 3 isoform X1 [Ictalurus punctatus] [source:nr;ref|XP_017323206.1|]	4.42151	19.5138	15.4634	37.5123	0.947912	0.0219778	0.911817	24.1631	0.627236	-5.18325	7.82e-12	7.98e-10
heart	AUIFUG00000041970	NA	NA	uncharacterized protein	3.58484	32.8974	19.042	9.4965	3.15467	2.88585	3.78764	20.4786	3.27605	-2.64393	1.37e-07	4.5e-06
heart	AUIFUG00000000683	tbc1d25	108265634	TBC1 domain family member 25 [Source:NCBI gene;Acc:108265634]	3.42848	10.2056	10.6682	31.0261	6.42683	6.05744	3.66392	17.3	5.38273	-1.67563	0.0032027	0.0198666
heart	AUIFUG00000000720	fance	108265906	FA complementation group E [Source:NCBI gene;Acc:108265906]	4.25725	5.35549	3.61358	5.28729	22.3813	29.2077	30.5752	4.75212	27.3881	2.52759	1.18e-10	8.67e-09
heart	AUIFUG00000000762	inavaa	108264883	uncharacterized protein C1orf106 homolog [Source:NCBI gene;Acc:108264883]	4.34498	1.90817	0.175473	0.84139	31.4841	31.6325	63.1047	0.975012	42.0738	5.39002	4.02e-13	5.2e-11
heart	AUIFUG00000041300	NA	NA	matrix metalloproteinase-9 isoform X1 [Ictalurus punctatus] [source:nr;ref|XP_017322296.1|]	4.00915	5.10051	2.87122	5.76481	16.3981	115.755	26.5342	4.57885	52.8958	3.52549	6.76e-05	0.000858981
heart	AUIFUG00000004567	znf335	108265565	zinc finger protein 335 [Source:NCBI gene;Acc:108265565]	5.70117	58.2822	81.2215	62.759	10.2243	7.52687	11.888	67.4209	9.87972	-2.76611	6.51e-12	6.82e-10
heart	AUIFUG00000041998	AUIPUG00000041998	NA	uncharacterized protein	2.72742	6.25189	7.36275	16.2264	0.756548	0.486845	0.394532	9.94703	0.545975	-4.10876	5.48e-12	5.88e-10
heart	AUIFUG00000021947	nfya	108254946	nuclear transcription factor Y subunit alpha-like [Source:NCBI gene;Acc:108254944]	2.91081	3.95697	5.41559	13.5125	1.28645	2.51508	1.04972	7.62835	1.61708	-2.22363	0.000107636	0.00126454
heart	AUIFUG00000003443	slc38a5a	108265598	sodium-coupled neutral amino acid transporter 5-like [Source:NCBI gene;Acc:108265598]	2.2272	7.9054	5.55733	6.14623	3.21395	0.677867	1.44035	6.53632	1.77739	-1.8446	0.00133014	0.00984069
heart	AUIFUG00000042023	AUIPUG00000042023	NA	uncharacterized protein	2.47513	11.6032	6.3168	9.56295	2.69534	1.15742	3.91319	9.16098	2.58865	-1.80606	0.000354125	0.0033658
heart	AUIFUG00000003092	cacna1sb	108266034	dihydropyridine-sensitive L-type skeletal muscle calcium channel subunit alpha-1-like [Source:NCBI gene;Acc:108266034]	3.22847	8.92792	11.0832	9.0718	2.83734	0.675229	1.30956	9.69432	1.60738	-2.55226	5.86e-06	0.000110631
heart	AUIFUG00000001109	abl2	108265872	ABL proto-oncogene 2, non-receptor tyrosine kinase [Source:NCBI gene;Acc:108265872]	3.79233	12.2472	39.3924	34.7408	4.80487	7.65832	9.01236	28.7935	7.15852	-2.00644	4.52e-05	0.000608496
heart	AUIFUG00000001091	tmem51a	108265712	transmembrane protein 51 [Source:NCBI gene;Acc:108265712]	2.34558	9.8191	10.6294	5.97075	0.835869	0.650851	0.913938	8.80643	0.80022	-3.43206	1.34e-09	7.59e-08
heart	AUIFUG00000005077	LMOD1	108265641	leiomodin-1-like [Source:NCBI gene;Acc:108265641]	5.97805	22.0676	56.0752	149.723	17.1095	4.03519	3.40604	75.9554	8.18356	-3.21576	0.00083603	0.00680208
heart	AUIFUG00000005651	peds1	100528160	transmembrane protein 189 [Source:NCBI gene;Acc:100528160]	3.91122	3.44394	1.53081	6.14615	12.8936	17.8807	22.7322	3.70697	17.8355	2.2856	1.22e-05	0.000203145
heart	AUIFUG00000006750	NA	NA	sema domain, immunoglobulin domain (Ig), short basic domain, secreted, (semaphorin) 3bl [Ictalurus punctatus] [source:nr;ref|XP_017324313.1|]	4.78898	56.1097	32.6898	33.5667	8.64973	5.93088	9.01433	40.7887	7.86498	-2.37055	4.9e-08	1.87e-06
heart	AUIFUG00000006658	impdh2	108265904	inosine monophosphate dehydrogenase 2 [Source:NCBI gene;Acc:108265904]	7.1412	184.408	215.226	216.583	72.9788	54.4453	54.2303	205.406	60.5515	-1.76119	4.98e-06	9.68e-05
heart	AUIFUG00000007833	ENSIPUT00000012033	NA	tumor necrosis factor receptor superfamily member 14-like [Ictalurus punctatus] [source:nr;ref|XP_047011649.1|]	3.41137	22.316	18.7353	13.6593	4.20911	2.8813	2.09547	18.2369	3.06196	-2.56171	1.58e-08	6.96e-07
heart	AUIFUG00000007877	cbwd	108265276	COBW domain containing 1-like [Source:NCBI gene;Acc:108265276]	2.45221	2.93189	3.13166	0.953563	5.0882	6.07982	9.66342	2.33904	6.94381	1.52278	0.00244364	0.0161414
heart	AUIFUG00000009770	endog	108264877	endonuclease G [Source:NCBI gene;Acc:108264877]	3.16794	4.58719	1.52576	2.69643	11.3248	18.795	9.41326	2.93646	13.1777	2.14945	4.18e-05	0.000570885
heart	AUIFUG00000011444	NA	NA	tyrosine-protein phosphatase non-receptor type 18 [Ictalurus punctatus] [source:nr;ref|XP_017324135.1|]	3.62365	10.7162	15.1573	35.5683	2.76334	2.89794	6.26336	20.4806	3.97488	-2.35694	4.94e-05	0.000656718
heart	AUIFUG00000011752	pim2	108265972	serine/threonine-protein kinase pim-2-like [Source:NCBI gene;Acc:108265972]	3.48272	15.6885	21.436	28.3242	3.86799	9.54309	7.31701	21.8163	6.90936	-1.65872	0.00176318	0.012413
heart	AUIFUG00000011841	elk1	108265889	ETS transcription factor ELK1 [Source:NCBI gene;Acc:108265889]	4.8817	21.0469	37.6417	100.332	4.15274	7.17517	7.96738	53.0068	6.43177	-3.04016	1.74e-07	5.58e-06
heart	AUIFUG00000013496	slc6a6a	108264963	sodium- and chloride-dependent taurine transporter-like [Source:NCBI gene;Acc:108264963]	2.88328	2.67702	3.12633	0.695015	15.3794	5.78671	9.54057	2.16612	10.2355	2.19348	4.18e-05	0.000570885
heart	AUIFUG00000013621	si:dkey-222n6.2	108264965	keratin, type II cytoskeletal 8-like [Source:NCBI gene;Acc:108264965]	3.75685	11.0991	23.3832	35.6643	2.02845	4.56303	1.05264	23.3822	2.54804	-3.1946	1.93e-07	6.09e-06
heart	AUIFUG00000014402	adamts10	108264985	ADAM metallopeptidase with thrombospondin type 1 motif 10 [Source:NCBI gene;Acc:108264985]	3.78701	4.21046	2.13367	10.5551	14.0023	24.8909	26.9144	5.63308	21.9359	1.976	0.000295393	0.00289533
heart	AUIFUG00000042251	AUIPUG00000042251	NA	hypothetical protein F7725_006592 [Dissostichus mawsoni] [source:nr;gb|KAF3840730.1|]	3.3166	3.1928	6.61582	18.7312	8.64e-18	8.64e-18	8.64e-18	9.51328	8.64e-18	-9.09467	1.39e-10	9.92e-09
heart	AUIFUG00000042280	NA	NA	integrin beta-4 [Ictalurus punctatus] [source:nr;ref|XP_017322995.1|]	2.07592	0.76783	1.49996	2.259	7.16334	3.55137	8.61914	1.50893	6.44462	2.12966	0.000195148	0.00205464
heart	AUIFUG00000002121	fpgt	108266010	fucose-1-phosphate guanylyltransferase [Source:NCBI gene;Acc:108266010]	3.32823	2.6771	2.98115	0.947413	14.1061	20.8987	19.4691	2.20189	18.158	2.98206	3.61e-11	3.04e-09
heart	AUIFUG00000002925	itgav	108266447	integrin subunit alpha V [Source:NCBI gene;Acc:108266447]	5.94659	47.3175	67.4699	183.8	16.445	15.9722	19.0764	99.5293	17.1645	-2.53345	6.44e-06	0.000119315
heart	AUIFUG00000002984	umps	108266445	uridine monophosphate synthetase [Source:NCBI gene;Acc:108266445]	4.04181	18.7483	28.0101	19.7209	7.24094	7.98227	8.23185	22.1597	7.81835	-1.50324	0.00018076	0.00192475
heart	AUIFUG00000003553	si:rp71-68n21.9	108266533	kelch-like protein 9 [Source:NCBI gene;Acc:108266533]	4.46619	23.851	35.0781	52.9838	8.96759	4.80704	3.66465	37.3043	5.8131	-2.66621	8.36e-09	3.92e-07
heart	AUIFUG00000009356	si:ch211-201h21.5	108271508	inosine-uridine preferring nucleoside hydrolase-like [Source:NCBI gene;Acc:108271508]	4.28307	0.000556198	0.285965	0.0158663	24.0558	28.8948	33.4491	0.100796	28.7999	7.84012	2.04e-09	1.1e-07
heart	AUIFUG00000004858	slc9a2	108266601	sodium/hydrogen exchanger 2-like [Source:NCBI gene;Acc:108266601]	3.17128	8.41907	7.21892	18.0946	0.525434	2.03664	1.30684	11.2442	1.28964	-3.12526	4.02e-07	1.14e-05
heart	AUIFUG00000005025	pdxka	100528273	pyridoxal kinase [Source:NCBI gene;Acc:100528273]	3.79326	2.67748	1.81302	2.63612	25.942	21.8754	20.3868	2.37554	22.7347	3.25808	1.74e-12	2.09e-10
heart	AUIFUG00000005690	cytip	108266670	cytohesin 1 interacting protein [Source:NCBI gene;Acc:108266670]	2.75563	9.94857	16.0102	8.34789	2.87872	1.00306	4.69497	11.4356	2.85892	-1.98718	0.000140075	0.00155784
heart	AUIFUG00000008046	gjc4b	108266831	gap junction gamma-1 protein-like [Source:NCBI gene;Acc:108266831]	2.67385	5.74211	6.17079	18.0083	3.44883	2.41183	3.00573	9.97372	2.95546	-1.73053	0.00104557	0.00807894
heart	AUIFUG00000008568	itgb2	100304487	CD18 [Source:NCBI gene;Acc:100304487]	6.1027	109.038	91.5886	119.023	19.8735	23.787	27.569	106.55	23.7432	-2.16571	4.12e-10	2.67e-08
heart	AUIFUG00000009127	LOC108266489	108266489	sterol 26-hydroxylase, mitochondrial-like [Source:NCBI gene;Acc:108266489]	4.53653	4.84935	8.6921	11.5533	26.8335	40.2227	47.0374	8.36493	38.0312	2.19513	1.3e-06	3e-05
heart	AUIFUG00000009162	LOC108266491	108266491	cytochrome P450 27C1-like [Source:NCBI gene;Acc:108266491]	2.7351	5.35927	6.31456	14.6181	2.03872	0.838718	3.51946	8.76399	2.1323	-2.01794	0.00128299	0.0095484
heart	AUIFUG00000010834	fn1a	108266812	fibronectin-like [Source:NCBI gene;Acc:108266812]	6.36418	55.5993	42.1132	20.1174	83.5334	113.814	137.069	39.2766	111.472	1.50235	0.00412069	0.0241677
heart	AUIFUG00000011051	nrp2b	108266767	neuropilin-2-like [Source:NCBI gene;Acc:108266767]	4.87315	9.43781	12.2756	8.0534	17.8953	56.133	35.4125	9.92226	36.4803	1.87161	7.48e-05	0.000930094
heart	AUIFUG00000012373	NA	NA	frizzled-7a [Ictalurus punctatus] [source:nr;ref|XP_017326388.1|]	3.8819	34.1717	15.1564	10.5416	11.3942	2.76309	6.6654	19.9566	6.94089	-1.51952	0.00953046	0.0459667
heart	AUIFUG00000012486	gpr39	108266521	G protein-coupled receptor 39 [Source:NCBI gene;Acc:108266521]	2.08388	9.69309	13.4712	8.32586	0.634044	0.192635	1.81866	10.4967	0.881778	-3.5364	1.34e-08	5.96e-07
heart	AUIFUG00000015910	xirp2b	108266863	xin actin binding repeat containing 2 [Source:NCBI gene;Acc:108266863]	6.55092	101.007	292.24	252.942	4.49003	2.26071	2.87679	215.396	3.20918	-6.05373	1.27e-20	5.96e-18
heart	AUIFUG00000018701	mbnl2	108266623	muscleblind like splicing regulator 2 [Source:NCBI gene;Acc:108266623]	4.3354	7.77947	6.45759	8.98641	17.1703	24.1023	28.2213	7.74116	23.1646	1.58443	0.000104183	0.00123324
heart	AUIFUG00000019259	cmklr2	108267021	G protein-coupled receptor 1 [Source:NCBI gene;Acc:108267021]	4.21816	10.1959	4.06624	2.56849	16.4139	26.508	42.9816	5.61022	28.6345	2.32965	1.12e-05	0.000188744
heart	AUIFUG00000021069	mylka	108266375	myosin light chain kinase, smooth muscle-like [Source:NCBI gene;Acc:108266375]	4.06294	18.4926	18.5923	23.072	2.76074	3.6844	6.13451	20.0523	4.19322	-2.25506	2.38e-06	5.06e-05
heart	AUIFUG00000021370	tsn	108266757	translin [Source:NCBI gene;Acc:108266757]	2.48836	2.80341	2.24497	0.936942	9.67128	6.25445	10.712	1.99511	8.87924	2.10335	1.51e-05	0.000241034
heart	AUIFUG00000042973	AUIPUG00000042973	NA	tumor necrosis factor-inducible gene 6 protein [Ictalurus furcatus] [source:nr;gb|ADO27921.1|]	4.57241	51.1368	33.5856	33.556	6.81255	3.38197	4.8359	39.4262	5.01014	-2.9628	1.39e-11	1.32e-09
heart	AUIFUG00000021957	itgb5	108266628	integrin subunit beta 5 [Source:NCBI gene;Acc:108266628]	5.77584	64.6591	56.2272	118.065	8.14563	15.3116	16.3302	79.6503	13.2625	-2.58626	1.64e-08	7.16e-07
heart	AUIFUG00000022048	dgkg	108266954	diacylglycerol kinase beta-like [Source:NCBI gene;Acc:108266954]	2.64416	0.257977	0.61418	2.10569	7.05007	7.19672	10.1885	0.992618	8.1451	3.08473	8.02e-06	0.000142442
heart	AUIFUG00000022297	tnfsf11	108266635	TNF superfamily member 11 [Source:NCBI gene;Acc:108266635]	2.84782	12.1149	12.7327	8.85947	2.60464	1.1554	3.52222	11.2357	2.42742	-2.19517	1.15e-05	0.000192682
heart	AUIFUG00000022380	rgcc	108266997	regulator of cell cycle [Source:NCBI gene;Acc:108266997]	4.85308	45.1467	41.9819	68.9709	13.1763	11.5256	26.5164	52.0332	17.0727	-1.60577	0.0030266	0.018998
heart	AUIFUG00000022899	ccdc80	108266996	coiled-coil domain containing 80 [Source:NCBI gene;Acc:108266996]	6.19829	66.829	77.8143	222.614	19.0497	15.6644	23.3868	122.419	19.3669	-2.65761	4.1e-07	1.16e-05
heart	AUIFUG00000044684	AUIPUG00000044684	NA	uncharacterized protein	2.98559	2.5553	4.82545	19.1728	1.27372	1.92457	3.12973	8.85117	2.10934	-2.06321	0.00678888	0.0355691
heart	AUIFUG00000002907	oaz1b	108279393	ornithine decarboxylase antizyme 2-like [Source:NCBI gene;Acc:108279393]	4.94056	6.75586	4.2054	3.04639	90.2737	52.385	69.3865	4.66922	70.6817	3.90134	1.69e-13	2.36e-11
heart	AUIFUG00000023667	tfcp2l1	NA	transcription factor CP2-like 1 [Source:ZFIN;Acc:ZDB-GENE-040704-58]	2.9986	4.84833	4.81537	10.4205	2.13713	1.46009	2.61043	6.69475	2.06922	-1.65983	0.000903275	0.00719323
heart	AUIFUG00000023732	idh1	108266818	isocitrate dehydrogenase (NADP(+)) 1 [Source:NCBI gene;Acc:108266818]	5.43026	87.7402	105.051	65.4817	21.3857	19.1577	16.7283	86.091	19.0906	-2.17225	1.3e-07	4.32e-06
heart	AUIFUG00000023774	gtf2e1	108266394	general transcription factor IIE subunit 1 [Source:NCBI gene;Acc:108266394]	2.6506	10.5847	13.02	6.25317	2.79616	2.70832	1.83313	9.95261	2.44587	-2.025	1.33e-05	0.000217212
heart	AUIFUG00000042988	AUIPUG00000042988	NA	testis-expressed protein 30 isoform X2 [Ictalurus punctatus] [source:nr;ref|XP_017325929.1|]	4.47212	8.41778	9.14457	9.81616	23.4989	39.7048	20.3894	9.12617	27.8644	1.61017	0.000108201	0.0012688
heart	AUIFUG00000023796	nepro	108266993	nucleolus and neural progenitor protein [Source:NCBI gene;Acc:108266993]	2.6135	4.59222	5.84002	5.32231	1.09135	2.06234	1.95856	5.25152	1.70409	-1.62618	0.00293506	0.0185375
heart	AUIFUG00000023829	LOC108266546	108266546	tripartite motif-containing protein 35-like [Source:NCBI gene;Acc:108266546]	2.05007	4.08305	4.50982	8.07576	2.53395	1.60771	1.31057	5.55621	1.81741	-1.58822	0.0106151	0.0496658
heart	AUIFUG00000023864	nr1i2	108266405	nuclear receptor subfamily 1 group I member 2 [Source:NCBI gene;Acc:108266405]	2.38999	5.22968	7.03213	5.10285	1.48754	1.59119	1.17844	5.78822	1.41906	-2.01883	5.29e-05	0.000696737
heart	AUIFUG00000000334	myo16	108266992	myosin XVI [Source:NCBI gene;Acc:108266992]	3.90148	15.6884	21.7331	26.4875	9.79187	6.86869	4.31826	21.303	6.99294	-1.60012	0.00281146	0.0179539
heart	AUIFUG00000042993	NA	NA	collagen alpha-2(IV) chain-like isoform X2 [Ictalurus punctatus] >ref|XP_017324878.1| collagen alpha-2(IV) chain isoform X2 [Ictalurus punctatus] [source:nr;ref|XP_017317323.1|]	3.46152	2.29595	2.3993	2.39953	13.2705	20.731	16.5958	2.36493	16.8658	2.82639	8.36e-11	6.38e-09
heart	AUIFUG00000043069	NA	NA	collagen alpha-2(IV) chain-like isoform X1 [Ictalurus punctatus] >ref|XP_017324875.1| collagen alpha-2(IV) chain isoform X1 [Ictalurus punctatus] [source:nr;ref|XP_017317320.1|]	4.28898	7.00993	4.05508	2.28412	20.613	33.4951	24.3063	4.44971	26.1382	2.52428	1.8e-07	5.73e-06
heart	AUIFUG00000042994	NA	NA	collagen alpha-2(IV) chain-like isoform X1 [Ictalurus punctatus] >ref|XP_017324875.1| collagen alpha-2(IV) chain isoform X1 [Ictalurus punctatus] [source:nr;ref|XP_017317320.1|]	8.90223	223.175	173.12	174.915	473.076	608.327	597.422	190.403	559.608	1.55484	1.06e-06	2.52e-05
heart	AUIFUG00000044686	AUIPUG00000044686	NA	uncharacterized protein LOC108261034 [Ictalurus punctatus] >ref|XP_017324880.1| uncharacterized protein LOC108266299 [Ictalurus punctatus] [source:nr;ref|XP_017317324.1|]	3.21687	12.4981	11.2495	13.5309	3.33024	4.46311	4.31155	12.4262	4.03497	-1.62284	2.7e-05	0.000397577
heart	AUIFUG00000001575	gtdc1	108266526	glycosyltransferase like domain containing 1 [Source:NCBI gene;Acc:108266526]	3.69398	12.7549	16.1893	19.8543	2.00116	8.08431	4.96602	16.2662	5.01716	-1.70481	0.00032767	0.00314784
heart	AUIFUG00000043073	AUIPUG00000043073	NA	hypothetical protein AMELA_G00087910 [Ameiurus melas] [source:nr;gb|KAF4086749.1|]	2.79027	4.46741	5.12554	18.7249	1.19843	1.74044	1.17807	9.43928	1.37231	-2.76457	3.07e-05	0.000440339
heart	AUIFUG00000002619	LOC108266654	108266654	aryl hydrocarbon receptor-like [Source:NCBI gene;Acc:108266654]	8.77136	429.902	405.74	682.863	74.6092	83.5048	147.78	506.169	101.965	-2.31129	5.04e-06	9.75e-05
heart	AUIFUG00000042999	NA	NA	hypothetical protein AMELA_G00087660 [Ameiurus melas] [source:nr;gb|KAF4086724.1|]	4.40175	39.0239	35.378	38.5375	5.10549	4.17208	6.79102	37.6465	5.3562	-2.80661	8.1e-12	8.22e-10
heart	AUIFUG00000043002	NA	NA	tomoregulin-2a isoform X1 [Ictalurus punctatus] [source:nr;ref|XP_017326099.1|]	2.9949	1.53219	2.82972	1.89789	10.2311	8.4705	8.88663	2.0866	9.19607	2.13296	2.02e-05	0.00030961
heart	AUIFUG00000004205	cavin2a	108266376	caveolae associated protein 2 [Source:NCBI gene;Acc:108266376]	2.57753	19.7638	15.4334	7.09057	2.4982	4.88829	1.18348	14.0959	2.85666	-2.30787	7.25e-05	0.000908035
heart	AUIFUG00000004254	hecw2a	108266694	E3 ubiquitin-protein ligase HECW2-like [Source:NCBI gene;Acc:108266694]	5.22913	43.4902	65.6473	82.2744	4.12823	2.09511	1.83406	63.804	2.6858	-4.54425	1.2e-18	4.26e-16
heart	AUIFUG00000004454	LOC108266788	108266788	interferon lambda receptor 1-like [Source:NCBI gene;Acc:108266788]	3.6594	17.9829	23.0749	20.7385	2.76241	5.24418	4.18144	20.5987	4.06268	-2.34997	1.16e-08	5.26e-07
heart	AUIFUG00000004517	LOC108266841	108266841	interferon alpha/beta receptor 2-like [Source:NCBI gene;Acc:108266841]	3.30748	9.18497	13.0465	20.0346	1.34651	3.84679	8.47935	14.0887	4.55755	-1.62599	0.00741882	0.0381348
heart	AUIFUG00000004590	ifngr2	108266614	Ictalurus punctatus interferon gamma receptor 2 (ifngr2), mRNA. [Source:RefSeq mRNA;Acc:NM_001360777]	2.87609	11.6025	7.3557	6.73265	0.988555	2.07712	3.12923	8.56361	2.06497	-2.06776	2.81e-05	0.000410751
heart	AUIFUG00000002285	dhrs12	108271702	dehydrogenase/reductase 12 [Source:NCBI gene;Acc:108271702]	3.36941	21.2962	13.5087	19.9074	6.06577	2.27615	5.35537	18.2374	4.56576	-1.98425	8.6e-05	0.00104742
heart	AUIFUG00000043084	NA	NA	collagen alpha-3(VI) chain isoform X4 [Ictalurus punctatus] [source:nr;ref|XP_047009645.1|]	2.48406	6.12514	6.92288	23.0033	0.490304	0.010718	0.132712	12.0171	0.211245	-5.59754	2.71e-13	3.6e-11
heart	AUIFUG00000043089	NA	NA	leucine-rich repeat flightless-interacting protein 2 isoform X20 [Ictalurus punctatus] [source:nr;ref|XP_017325183.1|]	6.27587	66.8295	66.882	287.082	3.30182	9.7157	10.3178	140.264	7.77844	-4.17157	6.99e-10	4.23e-08
heart	AUIFUG00000000632	plbd2	108266423	phospholipase B domain containing 2 [Source:NCBI gene;Acc:108266423]	3.22829	18.8747	16.6476	21.748	3.72274	2.10676	4.30853	19.0901	3.37934	-2.48239	2.28e-07	7.06e-06
heart	AUIFUG00000006605	ENSIPUT00000010073	NA	titin isoform X38 [Ictalurus punctatus] [source:nr;ref|XP_047012215.1|]	2.135	4.33645	1.9805	7.22488	1.0203	0.963452	1.04553	4.51394	1.00976	-2.12468	0.00047489	0.00430638
heart	AUIFUG00000043091	NA	NA	titin isoform X38 [Ictalurus punctatus] [source:nr;ref|XP_047012215.1|]	11.2559	1863.2	2000.62	4841.32	450.653	1239.6	741.292	2901.71	810.514	-1.83999	0.000790236	0.00649142
heart	AUIFUG00000043094	NA	NA	uncharacterized protein	6.98932	86.5958	85.1617	268.585	3.4035	9.83926	5.09912	146.781	6.11396	-4.58503	3.53e-12	3.97e-10
heart	AUIFUG00000007331	ENSIPUT00000011201	NA	uncharacterized protein LOC108266429 isoform X8 [Ictalurus punctatus] [source:nr;ref|XP_047012231.1|]	2.41457	3.95625	7.92723	6.88422	2.61881	1.45995	2.09111	6.2559	2.05662	-1.58371	0.00578707	0.031565
heart	AUIFUG00000043018	NA	NA	receptor tyrosine-protein kinase erbB-4 isoform X2 [Ictalurus punctatus] >ref|XP_047012240.1| receptor tyrosine-protein kinase erbB-4 isoform X2 [Ictalurus punctatus] [source:nr;ref|XP_047012239.1|]	6.10636	57.0096	75.715	215.951	12.3327	23.2789	18.6857	116.225	18.0991	-2.68205	2.03e-06	4.4e-05
heart	AUIFUG00000008570	slc40a1	108266674	solute carrier family 40 member 1 [Source:NCBI gene;Acc:108266674]	4.97835	84.8032	50.8209	40.525	23.5466	10.0961	18.0322	58.7164	17.225	-1.76678	0.000114614	0.00133151
heart	AUIFUG00000008689	stat4	108266777	signal transducer and activator of transcription 4 [Source:NCBI gene;Acc:108266777]	4.81891	14.5435	44.3802	106.955	14.781	15.1589	11.8939	55.293	13.9446	-1.98498	0.00112087	0.00855216
heart	AUIFUG00000008769	sik1	108266559	serine/threonine-protein kinase SIK2-like [Source:NCBI gene;Acc:108266559]	8.16522	133.401	378.159	814.448	30.9886	101.217	212.192	442.002	114.799	-1.94486	0.00746539	0.0383217
heart	AUIFUG00000008904	ing1	108266560	inhibitor of growth protein 1-like [Source:NCBI gene;Acc:108266560]	4.34808	28.4411	32.5338	48.7706	10.6791	10.0718	14.1092	36.5818	11.62	-1.64855	1.67e-05	0.000261975
heart	AUIFUG00000043026	NA	NA	MORC family CW-type zinc finger protein 3 isoform X1 [Ictalurus punctatus] [source:nr;ref|XP_017325075.1|]	7.27581	85.449	136.263	359.727	34.6279	81.2265	79.7051	193.813	65.1865	-1.57166	0.00381935	0.0228212
heart	AUIFUG00000012196	fhip1b	108266507	FTS and Hook-interacting protein homolog [Source:NCBI gene;Acc:108266507]	5.02953	35.0725	35.5376	62.8199	7.31329	11.1747	14.3687	44.4767	10.9522	-2.02005	2.34e-06	4.98e-05
heart	AUIFUG00000012438	mxe	108266073	interferon-induced GTP-binding protein Mx-like [Source:NCBI gene;Acc:108266073]	2.62499	0.00124584	0.160019	0.854628	1.80768	5.13439	14.2251	0.338631	7.05572	4.25977	0.00355143	0.021522
heart	AUIFUG00000012962	rftn2	108266281	raftlin family member 2 [Source:NCBI gene;Acc:108266281]	4.96729	37.3685	36.4424	79.2324	8.35274	10.8432	9.14791	51.0144	9.44794	-2.42964	2.56e-07	7.8e-06
heart	AUIFUG00000014535	me3	108266878	malic enzyme 3 [Source:NCBI gene;Acc:108266878]	3.86261	32.3889	22.6345	13.1847	5.75994	5.90686	5.61971	22.736	5.76217	-1.98375	6.88e-06	0.000126014
heart	AUIFUG00000043104	NA	NA	NADP-dependent malic enzyme, mitochondrial [Ictalurus punctatus] [source:nr;ref|XP_017326186.1|]	2.00446	0.892602	1.32649	0.0797208	5.00586	7.47744	4.83775	0.766272	5.77368	2.77785	6.55e-06	0.000121016
heart	AUIFUG00000015110	arsh	108266883	arylsulfatase D-like [Source:NCBI gene;Acc:108266883]	5.09552	5.74201	10.9341	12.3916	26.925	50.5737	39.9851	9.68924	39.1613	2.0229	1.49e-06	3.37e-05
heart	AUIFUG00000016532	NA	NA	glycoprotein M6Bb isoform X2 [Ictalurus punctatus] [source:nr;ref|XP_017326231.1|]	5.23408	13.1407	68.6248	77.6796	6.87682	4.34294	9.01112	53.1483	6.74363	-2.97471	6.39e-05	0.000818629
heart	AUIFUG00000016623	rnf212b	108267346	RING finger protein 212B-like [Source:NCBI gene;Acc:108267346]	3.64484	0.129168	0.162232	0.879973	17.1773	23.7727	21.4298	0.390458	20.7933	5.84324	4.53e-23	4.05e-20
heart	AUIFUG00000004922	brinp3a.1	108271581	BMP/retinoic acid-inducible neural-specific protein 3-like [Source:NCBI gene;Acc:108271581]	2.30545	1.14901	1.93202	1.12305	6.76424	7.83371	11.4939	1.40136	8.69729	2.60777	3.41e-07	9.99e-06
heart	AUIFUG00000043238	NA	NA	hypothetical protein PHYPO_G00196940 [Pangasianodon hypophthalmus] [source:nr;gb|KAB5579609.1|]	3.36667	1.52972	1.4948	0.882394	2.64671	8.92934	12.1434	1.3023	7.90647	2.56846	7.65e-05	0.000946665
heart	AUIFUG00000002645	ttc19	108267676	tetratricopeptide repeat domain 19 [Source:NCBI gene;Acc:108267676]	3.72001	3.69768	3.15191	2.96563	17.9087	35.2456	26.2653	3.27174	26.4732	3.00003	3.41e-12	3.88e-10
heart	AUIFUG00000043348	NA	NA	uncharacterized protein	4.02154	17.2198	16.9659	53.8558	1.78657	1.58533	0.528809	29.3472	1.30024	-4.47054	8.9e-12	8.79e-10
heart	AUIFUG00000043349	AUIPUG00000043349	NA	uncharacterized protein	3.7453	7.91078	14.3987	26.846	0.334064	2.79465	0.91835	16.3852	1.34902	-3.60273	7.09e-07	1.81e-05
heart	AUIFUG00000002921	ankhb	108268296	ANKH inorganic pyrophosphate transport regulator [Source:NCBI gene;Acc:108268296]	2.34983	0.514043	3.12242	2.83489	7.88664	11.3125	8.10379	2.15712	9.10099	2.07929	0.00232935	0.0155306
heart	AUIFUG00000003192	lrrcc1	108268109	leucine rich repeat and coiled-coil centrosomal protein 1 [Source:NCBI gene;Acc:108268109]	3.76991	13.2647	12.3082	22.9582	3.81174	3.04909	4.04961	16.177	3.63681	-2.13508	1.09e-06	2.58e-05
heart	AUIFUG00000003444	si:ch211-106h4.4	NA	si:ch211-106h4.4 [Source:ZFIN;Acc:ZDB-GENE-070705-14]	3.28795	11.3524	14.8427	20.0858	2.29197	4.14715	5.22185	15.427	3.88699	-1.98601	0.000203992	0.00213458
heart	AUIFUG00000044715	NA	NA	hypothetical protein cypCar_00015376 [Cyprinus carpio] [source:nr;gb|KTF82896.1|]	2.65347	0.386273	2.81187	1.84367	9.01549	10.3611	6.92931	1.68061	8.76863	2.38537	0.000147608	0.00162429
heart	AUIFUG00000004496	ankrd33bb	NA	ankyrin repeat domain 33Bb [Source:ZFIN;Acc:ZDB-GENE-070912-531]	2.07126	5.99469	5.85369	7.6523	0.761007	0.484125	0.264856	6.50023	0.503329	-3.61046	6.92e-10	4.2e-08
heart	AUIFUG00000002567	smarcd3a	108267815	SWI/SNF related, matrix associated, actin dependent regulator of chromatin, subfamily d, member 3 [Source:NCBI gene;Acc:108267815]	4.84497	10.0738	8.39815	7.76043	58.7614	32.5959	50.8298	8.74414	47.3957	2.43494	4.3e-06	8.52e-05
heart	AUIFUG00000007629	NA	NA	ephrin type-A receptor 3-like [Denticeps clupeoides] [source:nr;ref|XP_028824537.1|]	5.08358	1.7885	5.06288	2.96488	27.7558	57.1215	50.9595	3.27209	45.279	3.78449	2.45e-09	1.29e-07
heart	AUIFUG00000008043	acvr1l	108267867	activin receptor type-1-like [Source:NCBI gene;Acc:108267867]	5.02848	36.092	47.9509	38.8336	11.2329	14.1995	13.1977	40.9588	12.8767	-1.67033	1.04e-05	0.000177921
heart	AUIFUG00000008923	xpr1b	108267842	xenotropic and polytropic retrovirus receptor 1 homolog [Source:NCBI gene;Acc:108267842]	4.40477	22.0649	28.7813	38.425	8.93041	6.08969	8.88419	29.757	7.9681	-1.89265	3.01e-05	0.000433062
heart	AUIFUG00000009234	zgc:153115	108268059	Krueppel-like factor 9 [Source:NCBI gene;Acc:108268059]	5.91915	21.9404	63.8785	242.351	1.29219	0.671604	2.3447	109.39	1.43616	-6.23118	5.93e-12	6.32e-10
heart	AUIFUG00000009807	chst2a	108268021	carbohydrate sulfotransferase 2-like [Source:NCBI gene;Acc:108268021]	2.12871	0.890205	0.455231	0.0582472	3.32398	4.62903	5.48507	0.467894	4.47936	3.12357	0.00045631	0.00414992
heart	AUIFUG00000043124	NA	NA	LOW QUALITY PROTEIN: mitoguardin 1 [Ictalurus punctatus] [source:nr;ref|XP_017327318.1|]	3.75348	5.48349	6.28234	3.56599	11.5018	19.9254	14.5057	5.11061	15.311	1.56209	0.000254373	0.00257003
heart	AUIFUG00000010693	ppm1la	108267660	protein phosphatase 1L-like [Source:NCBI gene;Acc:108267660]	7.30251	100.491	99.9545	43.2347	270.557	345.41	237.692	81.2268	284.553	1.80635	1.36e-05	0.000221084
heart	AUIFUG00000043256	NA	NA	importin-13 isoform X3 [Ictalurus punctatus] [source:nr;ref|XP_017328197.1|]	8.41589	128.934	145.692	211.956	255.373	671.504	511.572	162.194	479.483	1.56408	0.000406481	0.00376055
heart	AUIFUG00000010869	fzr1b	108268046	fizzy-related protein homolog [Source:NCBI gene;Acc:108268046]	8.31345	101.259	116.009	129.122	273.325	526.087	339.483	115.463	379.632	1.71733	1.35e-05	0.000220837
heart	AUIFUG00000011043	czib	108267619	CXXC motif containing zinc binding protein [Source:NCBI gene;Acc:108267619]	6.68697	101.26	103.281	163.842	33.4432	49.1439	37.5039	122.794	40.0303	-1.61652	3.26e-05	0.000462554
heart	AUIFUG00000044697	AUIPUG00000044697	NA	uncharacterized protein LOC123694555 [Colias croceus] [source:nr;ref|XP_045495975.1|]	6.25893	115.671	116.177	238.435	3.61082	2.4304	6.6554	156.761	4.2322	-5.20184	3.33e-21	2.23e-18
heart	AUIFUG00000012039	pfn2a	100528281	profilin 2 [Source:NCBI gene;Acc:100528281]	4.74695	70.9023	36.2905	38.6269	24.037	10.5643	9.6755	48.6066	14.7589	-1.71578	0.000257011	0.00258971
heart	AUIFUG00000012081	tsc22d2	108267775	TSC22 domain family member 2 [Source:NCBI gene;Acc:108267775]	4.20888	15.5613	14.8632	38.2554	2.70838	2.39185	1.57222	22.8933	2.22415	-3.34146	3.43e-11	2.9e-09
heart	AUIFUG00000044698	AUIPUG00000044698	NA	hypothetical protein AMELA_G00066980 [Ameiurus melas] [source:nr;gb|KAF4089431.1|]	2.75509	4.84173	1.37821	2.69977	7.32425	9.41712	10.4515	2.97324	9.06429	1.59126	0.00202233	0.0138487
heart	AUIFUG00000012914	abi1b	108267643	abl interactor 1-like [Source:NCBI gene;Acc:108267643]	2.54152	8.4127	3.47081	4.33229	1.70202	0.816248	0.787468	5.40527	1.10191	-2.2597	3.36e-05	0.000474447
heart	AUIFUG00000013030	acbd5b	108267644	acyl-CoA-binding domain-containing protein 5-B-like [Source:NCBI gene;Acc:108267644]	2.66568	12.7519	9.90153	10.6577	0.551127	0.490088	0.782202	11.1037	0.607806	-4.15328	4.03e-17	1.17e-14
heart	AUIFUG00000013118	tsen15	108267650	tRNA splicing endonuclease subunit 15 [Source:NCBI gene;Acc:108267650]	2.12398	8.41608	7.7923	5.92836	2.12269	0.0260486	0.397098	7.37891	0.848611	-3.03206	2.16e-06	4.67e-05
heart	AUIFUG00000013979	nadkb	108267451	NAD kinase-like [Source:NCBI gene;Acc:108267451]	6.32819	138.244	166.229	278.074	21.4478	31.1183	31.2285	194.182	27.9316	-2.79706	5.41e-11	4.26e-09
heart	AUIFUG00000014208	map1sb	108267453	microtubule-associated protein 1S-like [Source:NCBI gene;Acc:108267453]	4.90464	9.18113	6.75668	7.98448	27.8515	48.1972	52.6563	7.9741	42.9017	2.42462	2.11e-06	4.57e-05
heart	AUIFUG00000014380	ifi44c2	108268345	interferon-induced protein 44-like [Source:NCBI gene;Acc:108268345]	3.67423	5.61648	15.1671	57.6635	5.12048	3.53268	4.83418	26.149	4.49578	-2.53394	0.000237062	0.00243645
heart	AUIFUG00000014694	klhl6	108267561	kelch like family member 6 [Source:NCBI gene;Acc:108267561]	4.64575	22.8319	32.998	92.3706	5.48324	5.58585	4.96706	49.4002	5.34538	-3.20206	5.79e-08	2.17e-06
heart	AUIFUG00000043135	NA	NA	hypothetical protein [Pangasianodon gigas] [source:nr;gb|MCI4377780.1|]	2.48891	0.893264	0.759475	1.27024	6.29748	11.4599	7.45048	0.974326	8.40262	3.09832	0.000173524	0.00186571
heart	AUIFUG00000015045	insra	108267827	insulin receptor-like [Source:NCBI gene;Acc:108267827]	8.32162	166.175	391.649	842.371	64.0999	99.768	132.755	466.732	98.8742	-2.23866	4.12e-05	0.00056475
heart	AUIFUG00000015463	zgc:66427	108267510	E3 ubiquitin-protein ligase znrf1-like [Source:NCBI gene;Acc:108267510]	6.1186	103.681	109.709	93.3286	9.02262	5.77478	9.53651	102.24	8.1113	-3.64975	4.58e-15	9.04e-13
heart	AUIFUG00000016195	lypla1	108268102	lysophospholipase 1 [Source:NCBI gene;Acc:108268102]	3.78224	7.90121	3.16787	2.53919	27.8875	15.8413	34.2303	4.53609	25.9864	2.50562	8.4e-05	0.00102628
heart	AUIFUG00000016950	unm_hu7910	108267575	aspartate beta-hydroxylase [Source:NCBI gene;Acc:108267575]	4.01854	15.3033	10.6613	17.7302	4.17452	5.09876	4.18295	14.5649	4.48541	-1.69383	3.73e-05	0.000519682
heart	AUIFUG00000018374	map4k2	108268048	mitogen-activated protein kinase kinase kinase kinase 2 [Source:NCBI gene;Acc:108268048]	6.15724	94.1174	88.59	121.116	19.4867	21.5787	48.8592	101.274	29.9749	-1.75566	0.000106382	0.00125277
heart	AUIFUG00000019028	amdhd1	108267753	amidohydrolase domain containing 1 [Source:NCBI gene;Acc:108267753]	3.56384	18.6224	27.8848	43.6685	3.22629	0.830911	0.790054	30.0586	1.61575	-4.18863	5.22e-09	2.57e-07
heart	AUIFUG00000019135	cd68	108267884	macrosialin-like [Source:NCBI gene;Acc:108267884]	5.40183	55.2226	72.8466	99.8035	12.3647	7.69496	14.7615	75.9575	11.6071	-2.70336	4.47e-11	3.63e-09
heart	AUIFUG00000019571	YBX2	108267906	Y-box-binding protein 2-A-like [Source:NCBI gene;Acc:108267906]	4.45949	26.1454	34.3218	38.742	8.92449	8.30553	8.23321	33.0697	8.48775	-1.95693	4.24e-06	8.44e-05
heart	AUIFUG00000043147	NA	NA	cellular tumor antigen p53 [Ictalurus punctatus] [source:nr;ref|XP_017327922.1|]	2.20673	2.2933	1.21349	1.38143	5.29765	4.64065	5.48761	1.6294	5.14197	1.63278	0.00152477	0.0109777
heart	AUIFUG00000019925	plin2	108268096	perilipin 2 [Source:NCBI gene;Acc:108268096]	8.33392	216.805	846.072	1437.71	40.5676	102.005	168.291	833.529	103.621	-3.00774	0.000127663	0.00144813
heart	AUIFUG00000020070	ppp1r15a	108267993	protein phosphatase 1 regulatory subunit 15B-like [Source:NCBI gene;Acc:108267993]	8.16652	101.391	409.473	711.911	21.9738	109.778	96.8219	407.592	76.1912	-2.41924	0.001285	0.00955576
heart	AUIFUG00000043148	AUIPUG00000043148	NA	sensor for unfolded proteins in the ER ire1 [Ictalurus punctatus] [source:nr;ref|XP_017328276.1|]	5.57615	56.1154	48.4388	130.205	12.7289	11.824	14.5029	78.2531	13.0186	-2.5834	2.19e-08	9.33e-07
heart	AUIFUG00000005425	frem1a	108268187	FRAS1 related extracellular matrix 1 [Source:NCBI gene;Acc:108268187]	6.60745	18.6214	17.8558	36.7363	130.187	237.34	203.452	24.4045	190.326	2.96829	4.44e-11	3.63e-09
heart	AUIFUG00000043275	AUIPUG00000043275	NA	zonadhesin, like [Ictalurus punctatus] [source:nr;ref|XP_047012379.1|]	5.46252	113.755	68.3676	108.922	5.53976	9.4257	14.8881	97.0149	9.95117	-3.28518	6.31e-10	3.89e-08
heart	AUIFUG00000004948	zgc:77439	108268285	flavin-containing monooxygenase FMO GS-OX4-like [Source:NCBI gene;Acc:108268285]	6.71842	270.359	189.004	133.547	55.4777	47.7519	79.5728	197.637	60.9341	-1.69774	3.84e-05	0.00053266
heart	AUIFUG00000004810	zgc:92664	108267800	chromatin complexes subunit BAP18-like [Source:NCBI gene;Acc:108267800]	4.58199	40.555	32.393	55.6951	7.91342	3.07844	9.0109	42.881	6.66759	-2.67377	2.83e-08	1.16e-06
heart	AUIFUG00000043276	NA	NA	polyunsaturated fatty acid 5-lipoxygenase isoform X5 [Ictalurus punctatus] >ref|XP_017327613.1| polyunsaturated fatty acid 5-lipoxygenase isoform X5 [Ictalurus punctatus] >ref|XP_047012386.1| polyunsaturated fatty acid 5-lipoxygenase isoform X5 [Ictalurus punctatus] [source:nr;ref|XP_017327611.1|]	2.77442	1.40501	1.51494	3.52149	3.38904	15.4364	12.2803	2.14715	10.3686	2.2688	0.00286637	0.0182214
heart	AUIFUG00000043278	NA	NA	N-alpha-acetyltransferase 40 [Ictalurus punctatus] [source:nr;ref|XP_017328168.1|]	3.94696	19.3846	18.1416	20.19	8.9531	4.49876	6.01253	19.2387	6.48813	-1.55307	5.46e-05	0.000715617
heart	AUIFUG00000003701	adad2	108267669	adenosine deaminase domain-containing protein 2-like [Source:NCBI gene;Acc:108267669]	2.29429	5.86798	5.8593	9.96247	1.17579	4.08509	1.57229	7.22992	2.27772	-1.66677	0.00615317	0.03302
heart	AUIFUG00000043159	AUIPUG00000043159	NA	uncharacterized protein si:dkey-19b23.8 [Ictalurus punctatus] [source:nr;ref|XP_017328342.1|]	3.81682	12.3743	36.0901	27.0887	4.34116	3.23477	11.4853	25.1844	6.35375	-1.98254	0.000887867	0.00710998
heart	AUIFUG00000003318	tnfsf12	108267687	TNF superfamily member 12 [Source:NCBI gene;Acc:108267687]	2.80132	10.7124	8.25888	12.1694	3.84025	0.686329	3.52428	10.3802	2.68362	-1.92771	0.000707727	0.0059252
heart	AUIFUG00000002988	mus81	108268334	MUS81 structure-specific endonuclease subunit [Source:NCBI gene;Acc:108268334]	5.70555	53.3099	54.5783	123.06	19.0373	22.6697	26.2623	76.9828	22.6565	-1.76228	8.33e-05	0.00102025
heart	AUIFUG00000043163	AUIPUG00000043163	NA	uncharacterized protein si:ch211-212k18.13 isoform X1 [Ictalurus punctatus] [source:nr;ref|XP_017327079.1|]	5.20348	21.6844	36.4417	92.649	8.60767	18.0194	18.0292	50.2583	14.8854	-1.7536	0.000698964	0.00586492
heart	AUIFUG00000008344	LOC108268328	108268328	tubulin alpha-1A chain-like [Source:NCBI gene;Acc:108268328]	3.26477	0.384766	1.18103	0.804812	12.7172	23.0939	9.67573	0.790203	15.1623	4.24987	1.43e-12	1.74e-10
heart	AUIFUG00000007373	ptgr1	108267959	prostaglandin reductase 1-like [Source:NCBI gene;Acc:108267959]	4.87963	44.634	38.5206	31.4404	6.89922	4.64406	4.57624	38.1984	5.37317	-2.82196	4.05e-09	2.06e-07
heart	AUIFUG00000043169	NA	NA	sushi, von Willebrand factor type A, EGF and pentraxin domain-containing protein 1 isoform X6 [Ictalurus punctatus] [source:nr;ref|XP_017328053.1|]	2.35014	5.61061	3.17108	6.29736	1.78189	1.28447	1.0485	5.02635	1.37162	-1.84078	0.000528874	0.00470495
heart	AUIFUG00000006758	btr09	108267929	butyrophilin subfamily 1 member A1-like [Source:NCBI gene;Acc:108267929]	2.07583	0.130045	0.887781	0.979889	4.85024	4.61615	2.22767	0.665905	3.89802	2.57644	0.000290683	0.00285688
heart	AUIFUG00000043171	AUIPUG00000043171	NA	matrix metalloproteinase-14a [Ictalurus punctatus] [source:nr;ref|XP_017328003.1|]	5.37524	29.4639	81.9804	116.447	9.72076	12.0042	31.3468	75.9637	17.6906	-2.10089	0.000397307	0.00368658
heart	AUIFUG00000020539	LOC108267739	108267739	E3 ubiquitin-protein ligase TRIM39-like [Source:NCBI gene;Acc:108267739]	3.7597	15.4337	20.6914	31.7331	1.78156	1.43727	0.918788	22.6194	1.37921	-4.00511	8.66e-14	1.25e-11
heart	AUIFUG00000005912	syt4	108267940	synaptotagmin 4 [Source:NCBI gene;Acc:108267940]	2.49357	0.128134	0.00626103	0.433489	1.34144	12.69	7.05651	0.189295	7.02933	5.19241	7.03e-08	2.58e-06
heart	AUIFUG00000023026	chrnb1	108267171	acetylcholine receptor subunit beta-like [Source:NCBI gene;Acc:108267171]	3.08807	12.6264	11.8528	17.4515	3.36784	1.46921	2.74351	13.9769	2.52685	-2.4463	1.15e-05	0.000193031
heart	AUIFUG00000000492	kdm6ba	108267706	lysine demethylase 6B [Source:NCBI gene;Acc:108267706]	8.184	148.322	232.801	1191.08	56.2864	106.466	135.629	524.068	99.4605	-2.3974	0.000341942	0.00326421
heart	AUIFUG00000000974	cnpy4	108267426	canopy FGF signaling regulator 4 [Source:NCBI gene;Acc:108267426]	4.55135	36.9842	36.7272	44.0776	12.7474	10.0654	9.41077	39.263	10.7412	-1.863	1.35e-07	4.46e-06
heart	AUIFUG00000001447	hspa12b	108267902	heat shock protein family A (Hsp70) member 12B [Source:NCBI gene;Acc:108267902]	8.31171	357.593	404.675	424.4	61.3191	72.8038	113.154	395.556	82.4255	-2.26264	6.07e-09	2.94e-07
heart	AUIFUG00000001549	slc8a4b	108267603	sodium/calcium exchanger 1-like [Source:NCBI gene;Acc:108267603]	3.63274	14.7949	13.5072	24.8254	4.84121	2.58792	5.35402	17.7092	4.26105	-2.03911	2.78e-05	0.000406858
heart	AUIFUG00000001892	lrfn4b	108267639	leucine-rich repeat and fibronectin type-III domain-containing protein 4-like [Source:NCBI gene;Acc:108267639]	2.25422	17.0884	11.5604	18.5432	1.397	1.12777	1.307	15.7307	1.27726	-3.59534	6.21e-12	6.58e-10
heart	AUIFUG00000002037	pcolceb	108268316	procollagen C-endopeptidase enhancer 2 [Source:NCBI gene;Acc:108268316]	4.55222	1.14713	1.47834	0.0878196	47.3922	37.3815	70.033	0.904432	51.6022	5.69319	1.09e-22	9.33e-20
heart	AUIFUG00000002047	per1b	108267876	period circadian protein homolog 1-like [Source:NCBI gene;Acc:108267876]	6.49753	63.2578	89.4908	162.151	27.4003	35.7524	37.5007	104.967	33.5511	-1.64395	0.000122002	0.00139914
heart	AUIFUG00000044702	NA	NA	Purine nucleoside phosphorylase [Bagarius yarrelli] [source:nr;gb|TSN12196.1|]	6.17865	38.9001	84.5207	91.5809	23.7037	25.2112	18.2973	71.6673	22.4041	-1.67584	0.000548952	0.00484224
heart	AUIFUG00000043299	AUIPUG00000043299	NA	hypothetical protein AMELA_G00060370 [Ameiurus melas] [source:nr;gb|KAF4088938.1|]	2.14121	3.31918	9.11152	6.12746	0.729255	0.960167	1.17412	6.18606	0.954515	-2.68097	2.01e-06	4.37e-05
heart	AUIFUG00000010276	LOC108267286	108267286	uncharacterized LOC108267286 [Source:NCBI gene;Acc:108267286]	4.15572	0.13062	1.04832	1.91216	14.8293	27.6239	45.5939	1.03037	29.349	4.85044	1.45e-10	1.03e-08
heart	AUIFUG00000011034	NA	NA	hypothetical protein [Pangasius djambal] [source:nr;gb|MCJ8731270.1|]	2.01642	0.767161	1.34535	1.53829	3.98838	4.46903	4.44278	1.21693	4.30006	1.83308	0.00277883	0.0177819
heart	AUIFUG00000043306	AUIPUG00000043306	NA	dynein heavy chain-like, partial [Schistocerca piceifrons] [source:nr;ref|XP_047100999.1|]	2.32805	4.5916	2.87289	7.01643	0.785392	0.0143396	0.13387	4.82697	0.311201	-3.76726	2.66e-07	8.02e-06
heart	AUIFUG00000011537	NA	NA	zinc finger protein 521 isoform X6 [Ictalurus punctatus] [source:nr;ref|XP_047012451.1|]	4.98974	34.0521	38.0784	54.3705	14.2196	11.1952	16.4618	42.167	13.9589	-1.58817	1.08e-05	0.000183863
heart	AUIFUG00000011667	KCTD1	108267325	potassium channel tetramerization domain containing 1 [Source:NCBI gene;Acc:108267325]	2.90672	2.6827	7.94878	14.5886	1.76398	0.83274	2.60738	8.4067	1.7347	-2.26056	0.00217738	0.0147162
heart	AUIFUG00000012676	NA	NA	E3 ubiquitin-protein ligase RNF138 [Ictalurus punctatus] [source:nr;ref|XP_017327844.1|]	3.35601	10.5882	8.72665	34.1569	0.705922	2.22365	2.73827	17.8239	1.88928	-3.23514	1.01e-07	3.5e-06
heart	AUIFUG00000012634	LOC108267869	108267869	meprin A subunit beta-like [Source:NCBI gene;Acc:108267869]	2.78352	0.640808	2.51818	1.60286	2.73388	7.85917	28.3332	1.58728	12.9754	3.02249	3.56e-05	0.000498769
heart	AUIFUG00000043314	AUIPUG00000043314	NA	uncharacterized protein LOC108255542 [Ictalurus punctatus] >ref|XP_017307044.1| uncharacterized protein LOC108255542 [Ictalurus punctatus] [source:nr;ref|XP_017307043.1|]	3.34054	3.9582	15.5755	19.7317	0.784972	0.175197	0.00279387	13.0885	0.320987	-5.20223	9.9e-12	9.63e-10
heart	AUIFUG00000014459	LOC108268236	108268236	E3 ubiquitin-protein ligase TRIM39-like [Source:NCBI gene;Acc:108268236]	4.47201	16.2001	23.2521	56.8091	0.0678035	0.480957	0.908139	32.0871	0.485633	-6.04012	1.5e-17	4.7e-15
heart	AUIFUG00000014515	LOC108268212	108268212	uncharacterized LOC108268212 [Source:NCBI gene;Acc:108268212]	3.50887	20.1509	18.1521	30.963	3.33137	3.05436	5.48256	23.0887	3.9561	-2.53586	1.64e-07	5.3e-06
heart	AUIFUG00000014653	ncapg2	108268207	non-SMC condensin II complex subunit G2 [Source:NCBI gene;Acc:108268207]	3.27939	10.715	9.91726	25.7713	1.90584	8.40729	5.74871	15.4679	5.35394	-1.53029	0.00707457	0.0366666
heart	AUIFUG00000003149	NA	NA	CC chemokine SCYA108 [Ictalurus furcatus] [source:nr;gb|AAT52142.1|]	5.01676	65.0375	44.9731	39.6897	12.7367	7.37927	15.6754	49.9001	11.9305	-2.06132	6.36e-07	1.66e-05
heart	AUIFUG00000003116	LOC108268304	108268304	C-C motif chemokine 3-like 1 [Source:NCBI gene;Acc:108268304]	2.8359	6.63632	9.62705	45.1764	8.64e-18	8.64e-18	8.64e-18	20.4799	8.64e-18	-10.1951	8.09e-17	2.14e-14
heart	AUIFUG00000010570	NA	NA	C-C motif chemokine 4 homolog [Ictalurus punctatus] [source:nr;ref|XP_017317951.1|]	2.21069	3.56588	1.66031	0.687816	3.12126	6.85675	8.6181	1.97133	6.1987	1.60734	0.00812277	0.0409526
heart	AUIFUG00000003226	greb1l	108267912	GREB1 like retinoic acid receptor coactivator [Source:NCBI gene;Acc:108267912]	4.95694	57.7706	80.9012	27.0349	9.01731	7.99071	8.75508	55.2356	8.5877	-2.68464	1.98e-09	1.07e-07
heart	AUIFUG00000004956	CCL36.13	108267255	uncharacterized LOC108267255 [Source:NCBI gene;Acc:108267255]	4.8009	34.3082	28.508	89.7633	0	0.311956	0.389035	50.8598	0.233664	-7.79344	6.89e-26	1.08e-22
heart	AUIFUG00000043327	AUIPUG00000043327	NA	uncharacterized protein LOC108267106, partial [Ictalurus punctatus] [source:nr;ref|XP_017326562.2|]	9.91547	540.217	907.679	1506.63	82.3287	95.1482	134.324	984.844	103.934	-3.24399	1.47e-10	1.03e-08
heart	AUIFUG00000043329	AUIPUG00000043329	NA	uncharacterized protein LOC108267106, partial [Ictalurus punctatus] [source:nr;ref|XP_017326562.2|]	5.3209	37.4969	40.9423	108.112	3.79552	3.53304	6.2665	62.1839	4.53169	-3.77077	8.67e-13	1.08e-10
heart	AUIFUG00000043330	NA	NA	uncharacterized protein	3.14639	11.4799	14.6942	20.6089	8.64e-18	8.64e-18	8.64e-18	15.5943	8.64e-18	-9.79845	1.1e-23	1.04e-20
heart	AUIFUG00000043331	NA	NA	uncharacterized protein LOC108267073 [Ictalurus punctatus] [source:nr;ref|XP_017326501.1|]	5.17224	2.29775	2.56255	5.13239	22.9208	44.3652	50.1726	3.3309	39.1528	3.57532	1.28e-11	1.23e-09
heart	AUIFUG00000006150	snap47	108267894	synaptosome associated protein 47 [Source:NCBI gene;Acc:108267894]	3.69763	17.8552	16.5008	25.6736	5.12251	3.37448	4.70362	20.0099	4.4002	-2.16643	7.54e-08	2.72e-06
heart	AUIFUG00000006073	higd1a	108268302	HIG1 domain family member 1A, mitochondrial-like [Source:NCBI gene;Acc:108268302]	3.8517	5.23077	6.74853	8.93886	23.1424	23.6237	21.4313	6.97272	22.7325	1.70928	0.0014259	0.0104177
heart	AUIFUG00000043225	NA	NA	hypothetical protein [Pangasius djambal] [source:nr;gb|MCJ8731124.1|]	8.21301	119.751	124.852	131.543	345.371	437.366	404.293	125.382	395.677	1.65805	2e-06	4.37e-05
heart	AUIFUG00000044710	NA	NA	DIS3-like exonuclease 2 isoform X1 [Ictalurus punctatus] [source:nr;ref|XP_017326506.1|]	4.82627	7.52099	5.24792	2.81237	5.70581	51.0334	47.8188	5.19376	34.8527	2.74692	0.0049049	0.0277688
heart	AUIFUG00000043336	NA	NA	desmoplakin [Ictalurus punctatus] [source:nr;ref|XP_017326493.1|]	2.65907	9.69333	5.57735	17.5657	2.04326	0.680373	3.25857	10.9455	1.99407	-2.43308	9.06e-05	0.00109483
heart	AUIFUG00000043416	NA	NA	AP-3 complex subunit sigma-2 isoform X1 [Pangasianodon hypophthalmus] >gb|KAB5571694.1| hypothetical protein PHYPO_G00228000 [Pangasianodon hypophthalmus] [source:nr;ref|XP_034161477.1|]	6.42367	96.0313	149.711	108.475	41.548	38.9537	38.8099	118.072	39.7705	-1.5694	5.5e-05	0.000719853
heart	AUIFUG00000008069	LOC108268590	108268590	transmembrane and coiled-coil domains protein 3-like [Source:NCBI gene;Acc:108268590]	3.63741	15.3054	17.8428	24.6127	6.32211	8.42449	3.27368	19.2536	6.00676	-1.67634	0.00059152	0.00513326
heart	AUIFUG00000008468	tmem231	108268592	transmembrane protein 231 [Source:NCBI gene;Acc:108268592]	2.9984	10.0768	6.47759	22.5556	1.18988	1.29278	2.34664	13.0367	1.60977	-3.00025	6.72e-07	1.74e-05
heart	AUIFUG00000043425	AUIPUG00000043425	NA	hypothetical protein BgiBS90_000554 [Biomphalaria glabrata] [source:nr;gb|KAI8798251.1|]	5.66318	21.1747	36.6007	133.187	14.5635	25.9992	23.2581	63.6543	21.2736	-1.57985	0.00719028	0.0371227
heart	AUIFUG00000009038	ENSIPUT00000013776	NA	zinc finger CCHC domain-containing protein 14 [Ictalurus punctatus] [source:nr;ref|XP_017329038.1|]	2.05332	3.82829	4.50976	8.32293	1.0401	0.344392	0.78401	5.55366	0.722834	-2.85015	1.95e-07	6.11e-06
heart	AUIFUG00000009229	fgfrl1a	108269210	fibroblast growth factor receptor like 1 [Source:NCBI gene;Acc:108269210]	4.81582	28.5683	29.8389	47.4369	11.1518	11.3337	10.5854	35.2814	11.0236	-1.67204	8.3e-06	0.000146019
heart	AUIFUG00000012981	mrnip	108268582	MRN complex interacting protein [Source:NCBI gene;Acc:108268582]	2.38708	4.97759	8.85574	18.0552	1.10074	0.824662	2.21443	10.6295	1.37995	-2.92166	7.24e-06	0.000131507
heart	AUIFUG00000013058	tcirg1b	108268578	T cell immune regulator 1, ATPase H+ transporting V0 subunit a3 [Source:NCBI gene;Acc:108268578]	4.70794	26.9104	37.1622	34.0129	7.12512	11.8098	14.6301	32.6951	11.1883	-1.54866	0.000149783	0.00164437
heart	AUIFUG00000043385	AUIPUG00000043385	NA	transcription factor atoh8 [Ictalurus punctatus] [source:nr;ref|XP_017330146.1|]	3.63179	5.73785	3.61553	5.55109	24.2675	23.9357	16.4688	4.96816	21.5574	2.11843	2.44e-06	5.17e-05
heart	AUIFUG00000013646	hdac3	108268985	histone deacetylase 3 [Source:NCBI gene;Acc:108268985]	3.84501	6.50425	4.9631	8.15661	14.1044	21.5369	20.3834	6.54132	18.6749	1.52077	0.000154773	0.00169419
heart	AUIFUG00000014021	APOOL	108269120	MICOS complex subunit MIC27-like [Source:NCBI gene;Acc:108269120]	2.44637	5.2306	6.15281	8.92459	1.94678	2.69107	1.44136	6.76933	2.0264	-1.72685	0.000638467	0.00544496
heart	AUIFUG00000014675	lpar4	108268431	lysophosphatidic acid receptor 4 [Source:NCBI gene;Acc:108268431]	3.56362	38.3824	27.8754	12.4191	6.61003	5.74865	4.70726	26.2256	5.68864	-2.20405	3.18e-05	0.000453405
heart	AUIFUG00000014783	LOC108268917	108268917	endothelin B receptor-like [Source:NCBI gene;Acc:108268917]	3.82404	25.2478	22.1695	7.64694	2.95237	1.79893	7.17415	18.3548	3.97515	-2.20215	0.00240281	0.0159186
heart	AUIFUG00000015282	rlim	108269276	ring finger protein, LIM domain interacting [Source:NCBI gene;Acc:108269276]	3.31377	17.0882	13.0516	15.6814	5.49103	3.69491	5.48677	15.2737	4.8909	-1.63355	0.000161867	0.00176055
heart	AUIFUG00000016753	fhdc2	108268667	FH2 domain-containing protein 1-like [Source:NCBI gene;Acc:108268667]	5.66044	27.806	56.8214	131.987	5.36459	5.92886	11.6211	72.2049	7.63817	-3.23718	4.33e-08	1.68e-06
heart	AUIFUG00000043474	AUIPUG00000043474	NA	uncharacterized protein LOC124629228 [Ictalurus punctatus] [source:nr;ref|XP_047018227.1|]	4.21155	39.533	29.6878	33.77	7.34131	6.24066	8.10008	34.3303	7.22735	-2.24362	5.93e-09	2.88e-07
heart	AUIFUG00000017973	sytl4	108268799	synaptotagmin like 4 [Source:NCBI gene;Acc:108268799]	8.02194	185.686	253.908	438.828	53.8735	97.6817	110.934	292.807	87.4965	-1.74243	0.000179228	0.00191605
heart	AUIFUG00000018605	NA	NA	tyrosine-protein kinase ITK/TSK [Ictalurus punctatus] [source:nr;ref|XP_017330412.1|]	2.02149	1.65862	1.50917	2.32397	7.25444	3.71069	9.01085	1.83059	6.65866	1.8737	0.00156797	0.0112283
heart	AUIFUG00000018859	si:ch73-335m24.2	108269004	protein eva-1 homolog C-like [Source:NCBI gene;Acc:108269004]	4.70861	6.12358	9.1373	9.52053	21.9956	43.2339	37.3704	8.26047	34.2	2.0537	5.24e-07	1.42e-05
heart	AUIFUG00000019465	gdpd2	108268889	glycerophosphodiester phosphodiesterase domain containing 2 [Source:NCBI gene;Acc:108268889]	2.35037	0.513085	1.6374	1.77524	5.56529	4.65394	8.48803	1.30858	6.23575	2.2575	0.00166081	0.0117986
heart	AUIFUG00000019796	slc25a43	108269269	solute carrier family 25 member 43 [Source:NCBI gene;Acc:108269269]	4.71896	33.413	33.8751	34.5535	6.77903	4.18716	10.1852	33.9472	7.05046	-2.26129	8.82e-07	2.17e-05
heart	AUIFUG00000043431	NA	NA	TUBB [Mytilus coruscus] [source:nr;emb|CAC5422823.1|]	2.55214	8.16505	18.112	14.0788	0.29158	0.00779509	0.131652	13.452	0.143676	-6.27475	1.93e-15	4.01e-13
heart	AUIFUG00000020567	enpp6	108268624	ectonucleotide pyrophosphatase/phosphodiesterase 6 [Source:NCBI gene;Acc:108268624]	2.1733	1.90803	0.323606	0.61367	10.2322	2.60982	14.3639	0.948435	9.06866	3.21273	1.06e-05	0.000180558
heart	AUIFUG00000021185	fam149a	108269272	family with sequence similarity 149 member A [Source:NCBI gene;Acc:108269272]	6.21755	66.444	63.2632	98.2183	13.0795	16.453	24.6905	75.9752	18.0743	-2.07034	7.72e-07	1.93e-05
heart	AUIFUG00000021306	pdgfrl	108268850	platelet derived growth factor receptor like [Source:NCBI gene;Acc:108268850]	3.46457	14.4114	12.4537	18.2629	2.81088	1.30527	2.09121	15.0427	2.06912	-2.82793	2.27e-09	1.21e-07
heart	AUIFUG00000021711	slc7a3b	108268965	solute carrier family 7 member 3 [Source:NCBI gene;Acc:108268965]	3.59088	5.10634	19.6475	45.8311	4.67222	3.51399	2.22675	23.5283	3.47099	-2.75214	5.35e-05	0.00070326
heart	AUIFUG00000022042	fhl1a	100529032	four and a half LIM domains 1 [Source:NCBI gene;Acc:100529032]	9.38589	490.985	347.128	278.626	1116.93	757.135	1314.53	372.246	1062.87	1.51329	6.42e-05	0.000821789
heart	AUIFUG00000022240	tm9sf5	108269305	transmembrane 9 superfamily member 2-like [Source:NCBI gene;Acc:108269305]	3.5686	11.3529	10.8168	28.6816	2.58772	2.41458	4.30676	16.9504	3.10302	-2.43503	2.59e-06	5.45e-05
heart	AUIFUG00000022444	arr3b	108268864	arrestin-C-like [Source:NCBI gene;Acc:108268864]	5.29894	43.6173	46.3294	85.3867	18.6826	11.0518	24.2989	58.4445	18.0111	-1.69508	0.00128367	0.00954969
heart	AUIFUG00000000412	stx5a	108268912	syntaxin-5-like [Source:NCBI gene;Acc:108268912]	3.7254	18.2393	23.5398	36.2543	5.75315	4.96946	8.09724	26.0111	6.27328	-2.0425	2.85e-06	5.9e-05
heart	AUIFUG00000001869	cxcl14	100304643	C-X-C motif chemokine ligand 14 [Source:NCBI gene;Acc:100304643]	7.96819	3.69521	0.930484	2.88845	306.423	383.261	426.896	2.50471	372.193	7.20854	1.6e-36	1e-32
heart	AUIFUG00000002104	psd2	108269349	PH and SEC7 domain-containing protein 2-like [Source:NCBI gene;Acc:108269349]	3.89851	19.3865	20.3985	35.4485	4.81538	5.59515	7.44457	25.0778	5.9517	-2.06839	1.56e-06	3.51e-05
heart	AUIFUG00000043377	AUIPUG00000043377	NA	sideroflexin-5b [Ictalurus punctatus] [source:nr;ref|XP_017330644.1|]	2.40356	7.39737	6.16086	10.0042	1.51638	1.11246	0.267461	7.85416	0.965436	-2.98858	8.38e-06	0.000147052
heart	AUIFUG00000003438	acanb	108268788	aggrecan core protein-like [Source:NCBI gene;Acc:108268788]	4.15684	8.03895	11.5723	45.4948	3.14367	0.516645	0.659449	21.702	1.43992	-3.91905	0.00129964	0.00964956
heart	AUIFUG00000004253	rad52	108268782	RAD52 homolog, DNA repair protein [Source:NCBI gene;Acc:108268782]	3.59816	14.5389	11.4097	19.8215	1.92481	3.65532	3.39588	15.2567	2.99201	-2.35229	5.62e-08	2.11e-06
heart	AUIFUG00000005608	ergic2	108268821	ERGIC and golgi 2 [Source:NCBI gene;Acc:108268821]	3.14875	13.5174	9.30994	13.5203	2.00722	3.52549	6.65419	12.1159	4.0623	-1.57872	0.000524808	0.00468209
heart	AUIFUG00000005795	adal	108268408	adenosine deaminase like [Source:NCBI gene;Acc:108268408]	4.31692	23.4661	22.3416	29.177	4.04855	10.1975	10.841	24.9949	8.36233	-1.58294	0.000299783	0.0029325
heart	AUIFUG00000006178	bpgm	108269072	bisphosphoglycerate mutase [Source:NCBI gene;Acc:108269072]	5.85601	15.6869	16.6394	18.0538	90.4273	93.228	106.625	16.7933	96.7602	2.52818	5.63e-13	7.19e-11
heart	AUIFUG00000006229	LOC108269075	108269075	troponin I, slow skeletal muscle-like [Source:NCBI gene;Acc:108269075]	2.24251	3.43961	2.249	0.693822	6.22285	6.07287	6.79426	2.12748	6.36333	1.52195	0.00288384	0.0182978
heart	AUIFUG00000043381	NA	NA	troponin I, slow skeletal muscle [Ictalurus punctatus] [source:nr;ref|XP_017330053.1|]	9.9935	470.2	536.407	353.028	1904.18	1435.21	1833.43	453.212	1724.27	1.92745	1.4e-08	6.22e-07
heart	AUIFUG00000015450	cbll1	108279897	Cbl proto-oncogene like 1 [Source:NCBI gene;Acc:108279897]	7.85351	52.2888	57.1148	85.1872	178.146	244.236	360.642	64.8636	261.008	2.00985	2.8e-06	5.83e-05
heart	AUIFUG00000008336	ano10b	108268813	anoctamin-10-like [Source:NCBI gene;Acc:108268813]	5.85102	102.66	104.46	75.3004	4.80971	5.12969	9.66192	94.1403	6.53377	-3.84738	1.8e-16	4.45e-14
heart	AUIFUG00000008620	pla2g15	108268878	phospholipase A2 group XV [Source:NCBI gene;Acc:108268878]	3.85021	10.8345	4.0713	4.37214	17.5587	14.7085	23.7776	6.426	18.6816	1.52343	0.000909057	0.00723313
heart	AUIFUG00000011484	galnt8a.1	108268952	probable polypeptide N-acetylgalactosaminyltransferase 8 [Source:NCBI gene;Acc:108268952]	2.62872	4.59368	5.41106	10.6885	0.342591	0.654594	1.68954	6.89773	0.895575	-2.92659	7.98e-06	0.000141881
heart	AUIFUG00000011757	LOC108269284	108269284	solute carrier family 45 member 3-like [Source:NCBI gene;Acc:108269284]	3.65298	11.3525	11.1127	25.0126	5.14527	3.04788	2.48743	15.826	3.5602	-2.13447	7.45e-05	0.000927997
heart	AUIFUG00000012343	ENSIPUT00000019017	NA	cytochrome P450 precursor [Ictalurus punctatus] >gb|AAG30296.1| cytochrome P450 [Ictalurus punctatus] [source:nr;ref|NP_001187258.1|]	2.6511	0.64149	1.07543	5.14493	2.45382	19.6143	26.1229	2.28728	16.0637	2.77724	0.00424103	0.0246882
heart	AUIFUG00000043388	NA	NA	hypothetical protein AMELA_G00011490 [Ameiurus melas] [source:nr;gb|KAF4094304.1|]	2.91957	8.16286	10.3336	8.53589	1.55181	2.55625	3.52293	9.01079	2.54366	-1.83325	1.93e-05	0.000296727
heart	AUIFUG00000012861	ENSIPUT00000019749	NA	parathyroid hormone 1a [Ictalurus punctatus] [source:nr;ref|XP_047013245.1|]	6.27582	57.1384	212.697	549.137	0.979993	1.62938	5.86351	272.991	2.8243	-6.58638	2.82e-11	2.42e-09
heart	AUIFUG00000043390	NA	NA	uncharacterized protein C12orf29 homolog [Ictalurus punctatus] >gb|ADO28470.1| uncharacterized protein c12orf29-like protein [Ictalurus punctatus] [source:nr;ref|NP_001187302.1|]	3.79395	1.53247	1.51704	3.77693	11.6119	10.2335	14.5015	2.27548	12.1156	2.46197	2.68e-07	8.08e-06
heart	AUIFUG00000044722	NA	NA	eotaxin isoform X6 [Ictalurus punctatus] [source:nr;ref|XP_047013258.1|]	3.23124	16.0673	11.4035	13.0474	0	3.51828	0.00533095	13.5061	1.17454	-3.52419	5.87e-05	0.000760922
heart	AUIFUG00000014634	ids	108268807	iduronate 2-sulfatase [Source:NCBI gene;Acc:108268807]	4.43209	11.7317	9.89601	8.83037	26.9256	48.9804	40.3768	10.1527	38.7609	1.92447	1.02e-06	2.45e-05
heart	AUIFUG00000015164	egr1	108269148	early growth response 1 [Source:NCBI gene;Acc:108269148]	5.28698	108.526	123.929	52.7952	4.87363	4.2094	40.6104	95.0837	16.5645	-2.51963	0.000932528	0.00738231
heart	AUIFUG00000016959	tapt1a	108269149	transmembrane anterior posterior transformation protein 1 homolog [Source:NCBI gene;Acc:108269149]	3.272	3.06187	2.71329	4.92579	12.7383	9.28052	13.1961	3.56698	11.7383	1.7442	6.72e-05	0.000853897
heart	AUIFUG00000043402	NA	NA	matrix metalloproteinase-17b isoform X2 [Ictalurus punctatus] [source:nr;ref|XP_047013300.1|]	4.10738	64.654	41.0774	33.6031	0	0.00632573	0.386463	46.4449	0.13093	-8.35748	2.67e-22	2.18e-19
heart	AUIFUG00000044724	NA	NA	hypothetical protein [Pangasianodon gigas] [source:nr;gb|MCI4379651.1|]	2.86451	2.67667	1.36881	2.37199	17.6026	8.4915	11.1092	2.13916	12.4011	2.53335	6.27e-06	0.000116685
heart	AUIFUG00000043405	AUIPUG00000043405	NA	putative monooxygenase p33MONOX [Ictalurus punctatus] >ref|XP_047013312.1| putative monooxygenase p33MONOX [Ictalurus punctatus] [source:nr;ref|XP_017329151.1|]	3.39558	19.6393	17.841	18.6169	4.9464	1.32515	5.22178	18.6991	3.83111	-2.2723	3.55e-05	0.000498769
heart	AUIFUG00000021039	lrrc3ca	108273423	leucine rich repeat containing 3C [Source:NCBI gene;Acc:108273423]	2.65614	0.384164	0.744731	0.769325	4.94177	2.27117	4.83224	0.63274	4.01506	2.67887	3.32e-05	0.000469455
heart	AUIFUG00000021053	irf9	108273876	interferon regulatory factor 9 [Source:NCBI gene;Acc:108273876]	7.08216	114.398	177.925	395.933	31.0113	51.5546	61.6715	229.419	48.0791	-2.25398	3.78e-06	7.62e-05
heart	AUIFUG00000004968	gpr137c	108269910	G protein-coupled receptor 137C [Source:NCBI gene;Acc:108269910]	2.63694	6.50704	8.85537	16.2645	2.34473	1.14265	1.69955	10.5423	1.72898	-2.56484	3.06e-07	9.04e-06
heart	AUIFUG00000005598	si:ch211-266g18.6	108270089	synaptotagmin-like protein 1 [Source:NCBI gene;Acc:108270089]	3.11251	12.4961	13.7644	3.66283	4.24639	1.62006	0.921926	9.97445	2.26279	-2.12781	0.000679632	0.00572625
heart	AUIFUG00000005644	fam184aa	108270090	protein FAM184A-like [Source:NCBI gene;Acc:108270090]	2.75043	0.258468	1.49277	2.21109	11.99	8.48751	14.3701	1.32077	11.6159	3.15553	5.18e-06	9.94e-05
heart	AUIFUG00000005705	si:ch211-270g19.5	NA	si:ch211-270g19.5 [Source:ZFIN;Acc:ZDB-GENE-131121-121]	4.79138	89.9027	49.1712	28.3584	18.6346	8.64948	9.54301	55.8108	12.2757	-2.18228	7.85e-05	0.000968864
heart	AUIFUG00000043525	AUIPUG00000043525	NA	protein Smaug-like 1 isoform X1 [Silurus meridionalis] [source:nr;gb|KAI5102049.1|]	4.50767	7.91209	29.8459	83.2415	2.7672	2.5807	5.74119	40.3332	3.69636	-3.44188	8.28e-06	0.0001459
heart	AUIFUG00000010201	alkbh1	108270197	alkB homolog 1, histone H2A dioxygenase [Source:NCBI gene;Acc:108270197]	7.03177	80.7287	103.278	166.989	22.9305	44.9753	28.6191	116.998	32.1749	-1.86232	4.2e-05	0.000572876
heart	AUIFUG00000011170	LOC108269711	108269711	E3 ubiquitin-protein ligase TRIM39-like [Source:NCBI gene;Acc:108269711]	5.51843	41.195	54.5694	98.6463	1.22092	1.1113	0.527156	64.8036	0.953125	-6.05434	5.63e-21	3.2e-18
heart	AUIFUG00000043625	AUIPUG00000043625	NA	hypothetical protein [Pangasius djambal] [source:nr;gb|MCJ8734762.1|]	4.42051	15.4332	18.4436	26.982	5.09998	6.2213	6.01067	20.2862	5.77732	-1.8061	4.8e-05	0.000640842
heart	AUIFUG00000011282	ppp1r13ba	108269703	apoptosis-stimulating of p53 protein 1-like [Source:NCBI gene;Acc:108269703]	9.0211	604.49	491.027	925.49	143.958	196.164	158.635	673.669	166.252	-2.01853	4.41e-07	1.23e-05
heart	AUIFUG00000012051	lrrc57	108269797	leucine rich repeat containing 57 [Source:NCBI gene;Acc:108269797]	4.01832	25.2523	30.2765	33.7088	7.97154	8.00493	15.1501	29.7459	10.3755	-1.51699	0.001516	0.0109372
heart	AUIFUG00000044738	NA	NA	gephyrin isoform X10 [Ictalurus punctatus] [source:nr;ref|XP_017332235.1|]	2.92697	2.29407	2.09219	0.922915	6.01823	8.45875	9.79718	1.76972	8.09139	2.13188	4.3e-06	8.53e-05
heart	AUIFUG00000014601	NA	NA	TOG array regulator of axonemal microtubules protein 1 [Ictalurus punctatus] [source:nr;ref|XP_017332131.1|]	3.03301	1.52899	0.911093	1.09298	4.98321	10.2029	11.1028	1.17769	8.763	2.86742	7.71e-07	1.93e-05
heart	AUIFUG00000014665	soul3	108269867	heme-binding protein 1-like [Source:NCBI gene;Acc:108269867]	6.22903	16.8372	27.5817	40.4896	64.1854	123.229	164.114	28.3028	117.176	2.05148	8.74e-05	0.00106099
heart	AUIFUG00000016255	ndnfl	108270182	protein NDNF-like [Source:NCBI gene;Acc:108270182]	5.03694	0.769626	6.69023	3.48098	34.478	32.4149	38.9383	3.64694	35.2771	3.27146	1.07e-07	3.68e-06
heart	AUIFUG00000018301	ankrd9	108269463	ankyrin repeat domain 9 [Source:NCBI gene;Acc:108269463]	6.07899	62.6199	98.0223	129.292	7.67852	20.6955	11.3711	96.6447	13.2484	-2.86874	3.6e-09	1.85e-07
heart	AUIFUG00000018547	FMN1	108270264	formin-1-like [Source:NCBI gene;Acc:108270264]	3.00879	13.3871	5.42349	9.05761	1.57179	0.832299	2.73673	9.28939	1.71361	-2.42022	8.79e-06	0.000153189
heart	AUIFUG00000019084	zgc:194887	108269450	fibrinogen-like protein 1-like protein [Source:NCBI gene;Acc:108269450]	4.77441	3.82455	4.17822	1.23182	82.0842	64.8184	63.3771	3.07819	70.0932	4.47938	5.56e-13	7.15e-11
heart	AUIFUG00000019308	gchfr	108270274	GTP cyclohydrolase I feedback regulator [Source:NCBI gene;Acc:108270274]	3.0067	7.7698	1.53006	0.985857	19.3605	11.0394	13.1997	3.42857	14.5332	2.05818	0.00152254	0.0109777
heart	AUIFUG00000019392	inf2	108269962	inverted formin, FH2 and WH2 domain containing [Source:NCBI gene;Acc:108269962]	7.37206	191.04	148.402	273.067	41.5122	82.5049	76.7011	204.17	66.906	-1.60955	0.000376597	0.00352054
heart	AUIFUG00000019963	LOC108269614	108269614	serine/threonine-protein kinase PAK 6-like [Source:NCBI gene;Acc:108269614]	2.00296	3.44596	6.13641	6.31908	0.257068	1.22345	0.265245	5.30048	0.58192	-3.16721	0.000189782	0.00201283
heart	AUIFUG00000020433	grhl1	108269933	grainyhead-like protein 1 homolog [Source:NCBI gene;Acc:108269933]	2.15331	2.81048	13.6183	14.7239	1.26364	2.7186	4.43436	10.3842	2.80553	-1.88285	0.00347504	0.0211547
heart	AUIFUG00000020469	dhx32b	108269478	putative pre-mRNA-splicing factor ATP-dependent RNA helicase DHX32 [Source:NCBI gene;Acc:108269478]	2.75611	2.54824	1.65537	1.16365	11.5328	5.31137	14.1065	1.78909	10.3169	2.50729	0.000280798	0.002786
heart	AUIFUG00000020609	nubpl	108270385	nucleotide binding protein like [Source:NCBI gene;Acc:108270385]	4.88187	12.754	12.1521	17.7178	36.606	45.1699	44.9498	14.208	42.2419	1.57905	7.14e-06	0.000129974
heart	AUIFUG00000020617	dtd2	108270386	D-aminoacyl-tRNA deacylase 2 [Source:NCBI gene;Acc:108270386]	3.22082	4.58987	3.89826	3.00469	13.6696	12.6116	10.8481	3.83094	12.3764	1.67306	6.62e-05	0.00084309
heart	AUIFUG00000020640	pomt2	108270454	protein O-mannosyltransferase 2 [Source:NCBI gene;Acc:108270454]	4.27831	13.2672	31.1703	41.2804	8.75736	5.29116	6.66527	28.5726	6.9046	-2.03725	1.5e-05	0.000240378
heart	AUIFUG00000020915	ivd	108270075	isovaleryl-CoA dehydrogenase [Source:NCBI gene;Acc:108270075]	5.4318	29.3259	13.8054	9.21182	95.4689	64.5115	83.2367	17.4477	81.0724	2.20911	9.95e-06	0.00017072
heart	AUIFUG00000021377	kidins220a	108269813	kinase D-interacting substrate of 220 kDa-like [Source:NCBI gene;Acc:108269813]	6.13526	76.3927	110.463	141.006	18.4726	20.4508	34.4899	109.287	24.4711	-2.15768	6.95e-07	1.79e-05
heart	AUIFUG00000023552	colec11	108269501	collectin subfamily member 11 [Source:NCBI gene;Acc:108269501]	5.25312	30.6011	10.5208	13.3978	79.1911	88.7368	59.067	18.1732	75.665	2.05431	0.000193597	0.0020437
heart	AUIFUG00000023629	rab10	100528443	RAB10, member RAS oncogene family [Source:NCBI gene;Acc:100528443]	4.57823	24.9997	49.163	74.2072	7.06787	4.18353	8.35879	49.4566	6.53673	-2.90951	1.77e-09	9.68e-08
heart	AUIFUG00000023638	ptgr2	100528585	prostaglandin reductase 2 [Source:NCBI gene;Acc:100528585]	4.70072	11.3473	7.35402	6.21356	43.2143	64.1254	26.2717	8.30497	44.5371	2.41431	2.3e-06	4.9e-05
heart	AUIFUG00000023653	crip2	108269727	cysteine-rich protein 2-like [Source:NCBI gene;Acc:108269727]	6.48167	219.853	100.286	54.6899	28.8093	26.6688	32.0129	124.943	29.1637	-2.0995	1.34e-05	0.000219128
heart	AUIFUG00000023721	cdan1	108270382	codanin 1 [Source:NCBI gene;Acc:108270382]	5.62579	71.2888	77.7806	58.8046	9.02305	8.30104	6.92829	69.2913	8.08413	-3.09621	1.22e-14	2.18e-12
heart	AUIFUG00000023835	ahsa1b	100528949	activator of HSP90 ATPase activity 1 [Source:NCBI gene;Acc:100528949]	3.64447	7.7777	6.74239	4.3675	24.5552	6.76047	29.0012	6.29586	20.1056	1.66893	0.00317936	0.0197717
heart	AUIFUG00000023881	NA	NA	lateral signaling target protein 2 homolog isoform X1 [Ictalurus punctatus] [source:nr;ref|XP_017331564.1|]	3.76525	14.5393	9.32124	24.2461	5.76437	7.00051	3.66407	16.0356	5.47632	-1.54412	0.00555352	0.0305688
heart	AUIFUG00000023913	hspa4l	108269485	heat shock protein family A (Hsp70) member 4 like [Source:NCBI gene;Acc:108269485]	2.95934	13.5135	5.12312	7.24599	0.897722	2.83145	1.69981	8.62755	1.80966	-2.26994	4.13e-05	0.000565125
heart	AUIFUG00000023974	tmem260	108270432	transmembrane protein 260 [Source:NCBI gene;Acc:108270432]	4.31644	22.9554	17.1053	28.3479	4.4262	9.71485	9.01389	22.8029	7.71831	-1.56516	0.000239999	0.00246193
heart	AUIFUG00000024093	ENSIPUT00000037350	NA	signal peptide, CUB and EGF-like domain-containing protein 1 [Ictalurus punctatus] [source:nr;ref|XP_017331014.2|]	4.7246	82.1221	41.078	17.2321	9.11771	8.30039	6.66735	46.8107	8.02848	-2.54297	5.44e-06	0.000103731
heart	AUIFUG00000024095	NA	NA	signal peptide, CUB and EGF-like domain-containing protein 1 [Ictalurus punctatus] [source:nr;ref|XP_017331014.2|]	4.14826	56.2334	18.9133	19.5521	2.58772	2.41458	4.30676	31.5663	3.10302	-3.34244	8.79e-10	5.19e-08
heart	AUIFUG00000043576	AUIPUG00000043576	NA	hypothetical protein [Pangasianodon gigas] [source:nr;gb|MCI4382633.1|]	3.17076	2.29834	5.07578	3.98031	5.34774	14.9774	14.2394	3.78481	11.5215	1.60399	0.00225975	0.0151745
heart	AUIFUG00000001585	tyro3	108270088	TYRO3 protein tyrosine kinase [Source:NCBI gene;Acc:108270088]	3.30742	11.9876	10.6483	11.697	3.64767	4.57447	0.00705945	11.4443	2.74307	-2.05202	0.00555505	0.0305688
heart	AUIFUG00000002449	slc18b1	108270350	solute carrier family 18 member B1 [Source:NCBI gene;Acc:108270350]	2.5714	3.31899	4.8094	9.59732	2.3377	1.45522	1.83027	5.90857	1.8744	-1.6159	0.00211934	0.0144017
heart	AUIFUG00000003347	ddo	100528112	D-aspartate oxidase [Source:NCBI gene;Acc:100528112]	4.28479	10.8405	13.7744	8.85752	43.2392	28.9119	32.6691	11.1575	34.9401	1.64304	0.000523358	0.00467446
heart	AUIFUG00000003409	afg1la	108269919	lactation elevated protein 1-like [Source:NCBI gene;Acc:108269919]	4.55351	15.4258	6.31811	6.4993	19.9542	23.6454	43.6349	9.41441	29.0782	1.61937	0.00246444	0.016234
heart	AUIFUG00000003736	fuca2	108270046	alpha-L-fucosidase 2 [Source:NCBI gene;Acc:108270046]	4.07986	7.52186	5.54909	3.83837	30.2885	42.2774	28.6198	5.63644	33.7286	2.55673	2.37e-10	1.61e-08
heart	AUIFUG00000004135	plaat1l	108270472	phospholipid-metabolizing enzyme A-C1-like [Source:NCBI gene;Acc:108270472]	3.216	6.75921	10.75	2.32776	32.4965	12.3284	14.7704	6.61232	19.8651	1.57444	0.00534197	0.0296264
heart	AUIFUG00000005513	orc3	108269844	origin recognition complex subunit 3 [Source:NCBI gene;Acc:108269844]	4.36418	19.0037	18.7511	33.0627	3.51048	6.19809	4.31374	23.6058	4.6741	-2.33482	8.7e-07	2.14e-05
heart	AUIFUG00000006149	ddhd1a	108269913	phospholipase DDHD1-like [Source:NCBI gene;Acc:108269913]	3.36451	5.61546	7.67133	25.3678	5.1313	3.83835	3.1398	12.8849	4.03648	-1.66003	0.00370334	0.0222627
heart	AUIFUG00000044731	AUIPUG00000044731	NA	hypothetical protein [Pangasius djambal] [source:nr;gb|MCJ8748192.1|]	2.4136	5.73928	3.02777	9.10683	0.519883	3.42488	0.919746	5.95796	1.6215	-1.88129	0.0037352	0.0224255
heart	AUIFUG00000007721	gpatch2l	108270339	G-patch domain containing 2 like [Source:NCBI gene;Acc:108270339]	3.79648	25.1229	18.9	26.0102	3.32802	4.77901	4.44231	23.3444	4.18311	-2.48181	7.07e-10	4.27e-08
heart	AUIFUG00000008902	NA	NA	myelin transcription factor 1-like protein isoform X3 [Ictalurus punctatus] [source:nr;ref|XP_047013753.1|]	3.03925	1.79041	8.70064	18.2292	1.52024	1.10983	0.136891	9.57341	0.922318	-3.35184	8.87e-05	0.00107645
heart	AUIFUG00000009069	adi1	108270011	acireductone dioxygenase 1 [Source:NCBI gene;Acc:108270011]	3.28356	15.3038	17.8261	12.8298	1.93211	2.4024	3.39332	15.3199	2.57594	-2.57402	8.65e-09	4.05e-07
heart	AUIFUG00000009136	paplna	108269998	papilin, proteoglycan like sulfated glycoprotein [Source:NCBI gene;Acc:108269998]	6.22971	92.4587	69.712	108.092	18.648	44.8052	26.6591	90.0875	30.0374	-1.58507	0.00111882	0.00854591
heart	AUIFUG00000043529	NA	NA	hypothetical protein [Pangasianodon gigas] [source:nr;gb|MCI4382397.1|]	2.53007	6.88746	3.7783	11.9992	0.0772744	0.169484	0.517944	7.555	0.254901	-4.82084	2.32e-11	2.01e-09
heart	AUIFUG00000043528	NA	NA	hypothetical protein [Pangasianodon gigas] [source:nr;gb|MCI4382394.1|]	2.03889	2.29729	1.96899	4.84949	8.64e-18	8.64e-18	8.64e-18	3.03859	8.64e-18	-7.41668	1.29e-10	9.4e-09
heart	AUIFUG00000012091	asmt2	108270049	acetylserotonin O-methyltransferase-like [Source:NCBI gene;Acc:108270049]	2.37169	7.2698	4.07671	11.7595	0.150548	1.41233	1.43278	7.702	0.998552	-2.95054	1.76e-05	0.000274469
heart	AUIFUG00000013458	abch1	108270066	ABC transporter G family member 20-like [Source:NCBI gene;Acc:108270066]	2.62655	2.30003	7.49152	11.4554	1.67955	1.13469	1.56776	7.08232	1.46067	-2.25474	0.000838981	0.00681544
heart	AUIFUG00000013211	ugp2b	108269784	UTP--glucose-1-phosphate uridylyltransferase [Source:NCBI gene;Acc:108269784]	2.26302	0.896026	2.82948	2.59693	6.02237	6.71725	9.9261	2.10748	7.55524	1.8587	0.000318349	0.00308448
heart	AUIFUG00000043600	AUIPUG00000043600	NA	hypothetical protein PHYPO_G00012920 [Pangasianodon hypophthalmus] [source:nr;gb|KAB5561998.1|]	5.58153	14.7923	14.3813	8.89	55.1044	66.3994	63.6362	12.6879	61.7133	2.2707	2.69e-09	1.41e-07
heart	AUIFUG00000043536	NA	NA	regulator of G-protein signaling 7a [Ictalurus punctatus] [source:nr;ref|XP_017330919.1|]	4.54757	11.8606	7.96743	16.3444	62.9705	34.3398	28.0999	12.0575	41.8034	1.79486	0.00308294	0.0193
heart	AUIFUG00000043538	NA	NA	mitochondrial fission regulator 1-like [Ictalurus punctatus] [source:nr;ref|XP_047013395.1|]	3.41746	12.7541	9.46697	21.3424	3.46305	2.09194	2.09366	14.5212	2.54955	-2.4839	6.6e-07	1.71e-05
heart	AUIFUG00000015326	arhgef33	108269759	Rho guanine nucleotide exchange factor 33 [Source:NCBI gene;Acc:108269759]	2.65638	8.4206	9.76884	29.4047	0.173244	0.752121	0.00251501	15.8647	0.309293	-5.62429	2.52e-08	1.05e-06
heart	AUIFUG00000016794	zgc:154055	108270438	myotubularin-related protein 9-like [Source:NCBI gene;Acc:108270438]	5.45647	42.3423	72.2287	65.3518	15.5051	21.3775	18.8167	59.9743	18.5664	-1.69161	6.67e-06	0.000123064
heart	AUIFUG00000016765	fam167b	NA	family with sequence similarity 167 member B [Source:ZFIN;Acc:ZDB-GENE-131121-390]	5.77161	71.6735	90.3808	113.922	11.3872	5.76814	4.70993	91.992	7.28841	-3.6488	7.53e-12	7.77e-10
heart	AUIFUG00000043543	AUIPUG00000043543	NA	hypothetical protein AMELA_G00129090 [Ameiurus melas] [source:nr;gb|KAF4084481.1|]	3.92438	9.9463	5.71877	10.3031	36.0704	32.0888	29.1416	8.65604	32.4336	1.90867	2.37e-05	0.000356648
heart	AUIFUG00000017561	htra1a	108270147	serine protease HTRA1A-like [Source:NCBI gene;Acc:108270147]	6.76598	228.785	158.731	136.167	3.51765	5.55918	3.40054	174.561	4.15912	-5.39217	5.94e-24	6.29e-21
heart	AUIFUG00000018005	minpp1a	108269684	multiple inositol polyphosphate phosphatase 1-like [Source:NCBI gene;Acc:108269684]	2.86735	5.86976	6.3217	19.3204	5.15929	2.41646	1.96565	10.504	3.18046	-1.70239	0.00308874	0.0193299
heart	AUIFUG00000043662	AUIPUG00000043662	NA	LOW QUALITY PROTEIN: E3 ubiquitin-protein ligase UBR2 [Ictalurus punctatus] [source:nr;ref|XP_047009786.1|]	2.148	0.129941	0.601274	1.16755	1.16038	7.12079	4.44241	0.632921	4.24119	2.75675	0.000711743	0.00594821
heart	AUIFUG00000017271	ENSIPUT00000026564	NA	hypothetical protein AMELA_G00108820 [Ameiurus melas] [source:nr;gb|KAF4084688.1|]	4.13054	0.769365	3.87992	4.37042	12.4186	28.5395	22.4746	3.00657	21.1442	2.82231	6.42e-06	0.000119064
heart	AUIFUG00000043755	AUIPUG00000043755	NA	hypothetical protein AMELA_G00177860 [Ameiurus melas] [source:nr;gb|KAF4079426.1|]	2.90343	7.01685	8.7066	16.0115	0.929682	0.654468	1.04407	10.5783	0.876074	-3.54756	3.71e-10	2.42e-08
heart	AUIFUG00000043790	NA	NA	E3 ubiquitin-protein ligase UBR2 isoform X4 [Ictalurus punctatus] [source:nr;ref|XP_017319673.1|]	2.48981	1.15271	14.1807	8.23184	0.730401	1.55834	0.526953	7.85508	0.938563	-3.0484	7.33e-05	0.000915341
heart	AUIFUG00000002851	LOC108273902	108273902	piggyBac transposable element-derived protein 4-like [Source:NCBI gene;Acc:108273902]	5.61115	5.35697	3.62121	8.34453	27.3764	90.756	44.6926	5.77424	54.275	3.23348	7.62e-07	1.91e-05
heart	AUIFUG00000002802	si:dkey-219e21.4	108273735	tripartite motif-containing protein 14-like [Source:NCBI gene;Acc:108273735]	4.77603	5.61204	4.66244	7.87017	16.2204	39.5779	50.3006	6.04822	35.3663	2.55025	5.05e-06	9.76e-05
heart	AUIFUG00000002534	mmp21	108274168	matrix metallopeptidase 21 [Source:NCBI gene;Acc:108274168]	3.4586	1.40352	1.79188	1.3669	29.7657	14.8811	25.2184	1.52077	23.2884	3.92115	2.54e-12	2.93e-10
heart	AUIFUG00000043796	NA	NA	integrator complex subunit 2 isoform X3 [Ictalurus punctatus] [source:nr;ref|XP_047009614.1|]	4.07326	13.1393	13.6702	48.4958	3.96464	8.11932	7.31583	25.1018	6.4666	-1.95322	0.000583214	0.00507762
heart	AUIFUG00000043649	AUIPUG00000043649	NA	integrator complex subunit 2 isoform X2 [Ictalurus punctatus] [source:nr;ref|XP_047009613.1|]	2.93933	8.41995	5.43274	26.4305	0.53248	0.659175	1.82071	13.4277	1.00412	-3.71893	6.62e-08	2.45e-06
heart	AUIFUG00000043797	NA	NA	integrator complex subunit 2 isoform X1 [Ictalurus punctatus] >ref|XP_017317400.1| integrator complex subunit 2 isoform X1 [Ictalurus punctatus] >ref|XP_017317401.1| integrator complex subunit 2 isoform X1 [Ictalurus punctatus] >ref|XP_017317402.1| integrator complex subunit 2 isoform X1 [Ictalurus punctatus] [source:nr;ref|XP_017317399.1|]	4.90791	39.662	44.2095	36.9851	13.5874	6.74144	12.934	40.2855	11.0876	-1.85447	1.56e-06	3.51e-05
heart	AUIFUG00000043650	AUIPUG00000043650	NA	uncharacterized protein	4.04748	3.57433	7.48912	9.4303	12.1397	27.2661	22.7353	6.83125	20.7137	1.61055	0.000555973	0.00487893
heart	AUIFUG00000008955	ENSIPUT00000013673	NA	hypothetical protein AMELA_G00148000 [Ameiurus melas] [source:nr;gb|KAF4082119.1|]	5.94703	54.5853	72.85	112.518	14.0928	31.7305	24.0432	79.9845	23.2888	-1.7802	6.52e-05	0.000831605
heart	AUIFUG00000020668	henmt1	108257722	HEN methyltransferase 1 [Source:NCBI gene;Acc:108257722]	2.97957	2.93402	3.73917	2.96034	4.31877	24.166	9.15165	3.21117	12.5455	1.95638	0.000785276	0.00645633
heart	AUIFUG00000016021	mindy4	108266020	MINDY lysine 48 deubiquitinase 4 [Source:NCBI gene;Acc:108266020]	2.06944	3.31765	4.49612	5.25306	0.618265	2.50093	1.17834	4.35561	1.43251	-1.61709	0.00384075	0.0229307
heart	AUIFUG00000015940	nexn	108265811	nexilin F-actin binding protein [Source:NCBI gene;Acc:108265811]	10.2549	449.413	420.418	445.418	1318.33	1875.25	1073.2	438.416	1422.26	1.69776	1.97e-06	4.31e-05
heart	AUIFUG00000043664	NA	NA	transmembrane gamma-carboxyglutamic acid protein 1 [Ictalurus punctatus] >ref|XP_047011699.1| transmembrane gamma-carboxyglutamic acid protein 1 [Ictalurus punctatus] [source:nr;ref|XP_017323874.1|]	4.25081	18.4945	24.8882	38.3738	4.83097	4.47837	5.0957	27.2522	4.80168	-2.49313	3.11e-09	1.63e-07
heart	AUIFUG00000023842	LOC108272488	108272488	interaptin-like [Source:NCBI gene;Acc:108272488]	6.26883	396.103	500.996	1.54428	5.61514	2.58159	3.00876	299.548	3.73516	-6.32292	8.02e-07	2e-05
heart	AUIFUG00000043675	NA	NA	Calmodulin, partial [Trichinella pseudospiralis] [source:nr;gb|KRY84046.1|]	4.53057	66.1836	37.783	30.6935	17.0623	3.884	10.9763	44.8867	10.6409	-2.07201	0.000241737	0.0024757
heart	AUIFUG00000044742	AUIPUG00000044742	NA	SHIP-2, partial [Ictalurus punctatus] [source:nr;gb|AJK26905.1|]	3.28114	6.1242	4.23092	17.9653	3.06275	4.28159	2.09565	9.44013	3.14666	-1.57115	0.00459223	0.0262441
[truncated: 14,531 more rows]

## Sheet: DataS3
Data S3. Degree of tissue-specific expression in channel catfish and blue catfish.
[truncated: 50,909 more rows]

## Sheet: DataS4
Data S4. List of candidate tissue-specific genes in channel catfish and blue catfish.
[truncated: 6,068 more rows]
